# Supplementary material for: R-loops acted on by RNase H1 influence DNA replication timing and genome stability in Leishmania
Source: Nat Commun. 2025 Feb 8;16:1470. doi: 10.1038/s41467-025-56785-y (PMC11807225; doi:10.1038/s41467-025-56785-y)
Supplement: Supplementary file 4 — Source Data [file 41467_2025_56785_MOESM4_ESM.xlsx]

## Sheet: Fig2h-2t
Chrom	Chrom Length (Mb)	DRIP-seq	MNAse-seq	SNS-seq	G4s-seq	SIDER1 Density	GC Fraction	Repli Timing (MFA-seq)
LmjF.01	0.268988	0.624876	0.216306	4.39784	5.92316	0	0.630906	0.289245
LmjF.02	0.355712	0.732945	0.0641792	3.54695	6.84372	0.0833333	0.629591	0.308529
LmjF.03	0.384502	0.417107	0.161414	4.28124	6.12284	0	0.629857	0.358142
LmjF.04	0.472852	0.655033	0.0921844	4.70284	8.12808	0	0.61721	0.16195
LmjF.05	0.465823	0.590783	0.19006	4.54696	5.432	0	0.619183	0.146627
LmjF.06	0.516869	0.629867	0.119204	3.45196	5.48416	0	0.622815	0.255671
LmjF.07	0.596352	0.866168	0.042726	3.81744	5.438	0.0333333	0.61372	0.233598
LmjF.08	0.57496	0.708627	0.0407085	3.19333	6.0106	0	0.622234	-0.0112592
LmjF.09	0.573434	0.634998	0.0304512	4.16116	6.18772	0	0.610741	0.155257
LmjF.10	0.570865	0.714711	-0.0549467	4.1698	6.8716	0	0.598147	0.140457
LmjF.11	0.582573	0.739858	-0.134003	3.71792	4.34848	0.0169492	0.593824	0.137763
LmjF.12	0.675346	0.888263	0.41828	2.96564	5.99532	0.102941	0.616326	0.0803812
LmjF.13	0.654595	1.0016	-0.0308993	3.57944	7.5648	0.0606061	0.605077	0.106434
LmjF.14	0.622644	1.64194	-0.0117169	4.02328	6.41032	0.015873	0.599125	0.102921
LmjF.15	0.629517	0.88097	0.130215	3.67092	6.79664	0	0.616719	0.12285
LmjF.16	0.714651	1.09721	0.0246868	3.66552	6.90972	0.0138889	0.610276	0.0795621
LmjF.17	0.684829	0.959591	0.117664	3.72848	6.856	0	0.608486	0.209817
LmjF.18	0.739748	1.19557	-0.143446	3.64148	5.76868	0.162162	0.589583	0.112708
LmjF.19	0.702208	1.25685	-0.0709562	4.18948	4.28636	0.126761	0.596496	0.0227138
LmjF.20	0.742537	0.885464	-0.0600544	3.48904	4.80188	0.04	0.598631	0.108345
LmjF.21	0.772972	0.930895	-0.0097764	3.78176	6.3554	0.0128205	0.604029	0.0307015
LmjF.22	0.716602	1.38051	-0.0776388	3.82444	6.22752	0.0972222	0.592006	-0.030008
LmjF.23	0.772565	0.90734	-0.0482575	5.26572	5.89576	0.0641026	0.594851	0.0652955
LmjF.24	0.84095	0.860159	-0.0303994	3.72272	5.69556	0.0117647	0.603943	-0.000182498
LmjF.25	0.912845	1.28758	-0.05181	3.49336	7.03452	0.0326087	0.600213	0.0203858
LmjF.26	1.09154	1.52579	-0.028383	3.40184	5.14792	0.0181818	0.603839	-0.070817
LmjF.27	1.13042	2.39283	-0.116643	3.18644	4.95756	0.0877193	0.58758	-0.123613
LmjF.28	1.1601	1.60598	-0.108326	3.44608	5.43056	0.025641	0.592014	-0.0307986
LmjF.29	1.21266	1.80268	-0.178802	3.5232	5.97568	0.106557	0.58705	0.0350552
LmjF.30	1.40343	1.89377	-0.0953956	3.33672	5.5082	0.106383	0.588029	-0.0146771
LmjF.31*	1.48433	1.14211	1.26078	6.78568	7.2136	0.114094	0.590166	-0.0955953
LmjF.32	1.60464	2.13409	-0.18846	3.11668	5.03536	0.0621118	0.588143	-0.124915
LmjF.33	1.58365	2.00792	-0.164695	3.33076	4.28336	0.125786	0.590426	-0.0673084
LmjF.34	1.86675	2.11689	-0.208681	2.95711	4.82984	0.171123	0.593049	-0.131349
LmjF.35	2.09047	3.2292	-0.250541	3.17236	4.39672	0.0761905	0.582044	-0.122216
LmjF.36	2.68215	3.45653	-0.224152	3.21684	5.0556	0.118959	0.581223	-0.20382
*For linear regression analysis, chromosome 31 was excluded

## Sheet: Fig3b
Distance (microns)	RNAseH1 (intensity)	EdU (intensity)
1.96677	0	2.8045
1.93452	0.01118	3.47646
1.90228	0.819701	4.20298
1.87004	3.2917	4.97853
1.8378	6.94567	5.4403
1.80556	10.4758	5.45436
1.77331	13.0459	5.34321
1.74107	14.3389	5.14806
1.70883	14.1759	4.71175
1.67659	13.0962	3.58415
1.64435	11.7834	1.5462
1.6121	11.227	0.091012
1.57986	12.187	0.000172
1.54762	14.5396	0
1.51538	17.8449	0
1.48313	21.0388	0.318007
1.45089	24.0598	1.39289
1.41865	25.893	3.69054
1.38641	26.9573	5.61337
1.35417	26.4008	6.25175
1.32192	25.3803	6.51338
1.28968	23.1808	6.14669
1.25744	20.7719	6.01632
1.2252	17.9258	5.74605
1.19296	15.3591	5.19198
1.16071	13.3093	3.86466
1.12847	12.3387	2.20433
1.09623	12.4683	0.736917
1.06399	13.531	0.09279
1.03175	15.2061	0
0.9995	17.2256	0.264083
0.96726	19.2398	0.594516
0.93502	20.7436	1.75214
0.90278	21.502	2.71522
0.87054	21.3489	3.70447
0.83829	20.7933	4.52956
0.80605	19.8377	5.32386
0.77381	18.7606	6.60776
0.74157	17.5628	8.0007
0.70933	15.9773	9.12353
0.67708	14.3047	10.7284
0.64484	12.4389	13.1938
0.6126	10.7386	16.7546
0.58036	9.30851	20.0885
0.54812	8.56733	22.2154
0.51587	8.65865	22.3983
0.48363	9.79582	21.3441
0.45139	11.373	19.8304
0.41915	12.9268	18.4103
0.3869	14.1644	16.7145
0.35466	15.1401	14.6713
0.32242	15.7137	12.3457
0.29018	16.1449	10.258
0.25794	15.6389	9.03254
0.22569	14.4809	7.85056
0.19345	12.2468	6.25186
0.16121	9.72428	3.82055
0.12897	7.17051	1.52495
0.09673	5.04579	0.279369
0.06448	3.52179	0.199797
0.03224	2.65502	0.07792
0	2.19212	0.139375

## Sheet: Fig3c
Cell	EdU (intensity)	RNAseH1 (intensity)
1	1385.01	5913.9
2	1404.15	4741.95
3	1382.12	6015.22
4	1401.9	8364.61
5	1511.7	4340.01
6	2153.26	8834.55
7	4462.8	8733.34
8	1559.87	13705.2
9	1717.05	6435.42
10	1620.96	3210.36
11	2610.49	6229.28
12	3805.91	10711.6
13	1553.09	11310.1
14	1573.56	9452.75
15	4569.4	11221.1
16	1314.82	7868.49
17	1691.22	8007.88
18	13061.5	10630.2
19	1594.67	9271.15
20	2706.82	8227.21
21	1572.71	7828.02
22	5953.88	12921.3
23	1518.98	7111.84
24	1447.82	14367.2
25	3428.72	9247.38
26	2029.04	14382.2
27	1463.46	11058.3
28	4152.45	14317.7
29	1418.13	5691.96
30	1574.77	8514.26
31	1531.36	3333.42
32	1538.68	9184.92
33	1172.28	8676.3
34	6039.04	8155.56
35	7085.18	15321.2
36	1911.88	7395.32
37	1581.38	7494.87
38	1411.34	7728.17
39	1327.99	3355.34
40	1484.13	4919.15
41	1452.64	7962.28
42	1593.44	9969.32
43	5133.28	7193.03
44	1570.55	13613
45	5722.72	5147.93
46	1433.34	2610.37
47	1409.89	4251.58
48	5003.38	8668.34
49	3982.54	10279
50	3418.7	9328.45
51	6755.91	8775.22
52	1708.88	6987.32
53	2940.61	3826.1
54	1634.44	4912.94
55	1578.42	8985.94
56	1496.08	5638.49
57	1365.03	3390.76
58	1481.23	10580
59	1503.29	15676
60	3781.85	12760.5
61	5180.21	12568.6
62	1550.21	7740.91
63	1651.06	8623.43
64	2853.06	9221.49
65	2014.2	9816.76
66	4116.88	13307.6
67	1466.54	17485.4
68	1706.57	9678.99
69	5237.62	7521.48
70	3361.78	10109.5
71	4867.86	10293.6
72	2934.19	6855.8
73	1424.62	11706.8
74	7550.82	12396.5
75	4029.05	14020.6
76	1503.91	2404.87
77	4474.15	5544.65
78	1483.79	10172.8
79	1652.77	6496.9
80	1572.34	13132
81	1729.37	6792.06
82	738.009	4304.78
83	286.871	5828.04
84	1476.4	6838.81
85	756.625	9689.76
86	304.346	4722.58
87	1604.49	9216.75
88	340.199	7262.5
89	758.309	2874.31
90	264.882	2326.53
91	302.472	10539.7
92	310.638	10511.8
93	316.107	6323.99
94	1245.94	7039.7
95	301.709	3315.54
96	270.279	2376.55
97	1159.22	10867
98	911.682	5227.09
99	1356.98	9267.35
100	1078.05	5759.47
101	2042.76	9273.93
102	384.341	14751.3
103	826.963	4631.18
104	289.462	3036.47
105	256.038	2557.7
106	256.979	2526.8
107	303.041	2986.43
108	359.759	6389.68
109	7486.83	2807.69
110	278.474	3998.53
111	297.981	4265.73
112	315.397	2833.85
113	327.358	5491.72
114	300.06	4433.87
115	281.394	8998.49
116	310.868	3881.65
117	309.987	1756.4
118	303.29	9602.35
119	344.902	10457.4
120	317.786	8404.93
121	610.142	12122.9
122	2373.21	13239.8
123	265.828	3410.97
124	1112.74	17432.4
125	317.539	19215.2
126	5139.95	9373
127	541.221	3367.42
128	394.538	8147.3
129	338.108	6571.38
130	959.181	6722.28
131	347.921	16657.3
132	450.912	3512.2
133	394.43	14207.1
134	622.854	7852.45
135	338.606	15294.2
136	1261.9	8776.51
137	272.247	3939.64
138	310.676	3499.32
139	427.231	10486.6
140	444.009	11714
141	373.287	14234.6
142	352.062	5375.51
143	299.361	4754.14
144	378.145	7252.91
145	328.813	6380.32
146	2747.52	14949
147	856.631	11199
148	266.608	5280.11
149	303.421	2787.75
150	406.331	11620.8
151	2863.77	16789.5
152	461.407	4825.63
153	339.767	10116.4
154	328.366	7074.85
155	317.174	13230.3
156	925.893	8657.81
157	287.823	4671.21
158	325.507	5633.12
159	735.901	8049.27
160	344.495	13625.2
161	2192.97	11695.4
162	442.345	9644.21
163	1053.23	4445.46
164	460.586	7854.36
165	561.844	3911.19
166	296.372	3726.38
167	259.777	6315.28
168	574.786	4389.13
169	251.503	5249.98
170	251.196	3351.38
171	1958.71	5474.48
172	375.177	6541.64
173	224.105	1976.65
174	290.156	2092.54
175	1140.39	14352.1
176	971.329	12704.3
177	328.587	3956.35
178	428.386	12833.1
179	365.723	15752.1
180	365.93	4790.83
181	363.711	7375.69
182	314.228	11610.6
183	362.306	10630
184	315.692	6458.02
185	367.78	4534.61
186	292.094	4821.77
187	549.419	4409.59
188	287.62	6684.77
189	363.007	3757.85
190	1348.94	13152.3
191	375.174	2978.47
192	346.609	11898.3
193	316.288	5674.35

## Sheet: Fig3i
Chrom	RNAseH1 ChIP-seq (Zscores)	DRIP-seq
LmjF.01	-0.0821617	0.61795
LmjF.02	-0.110231	0.668816
LmjF.03	-0.0673473	0.409115
LmjF.04	-0.0221576	0.639415
LmjF.05	-0.0149406	0.56745
LmjF.06	-0.0815995	0.619472
LmjF.07	-0.00878392	0.860214
LmjF.08	-0.083199	0.611075
LmjF.09	0.0228716	0.619911
LmjF.10	0.0726541	0.68958
LmjF.11	-0.0116029	0.7135
LmjF.12	-0.0413893	0.862119
LmjF.13	0.0181051	0.999441
LmjF.14	-0.0260957	1.6549
LmjF.15	-0.0415059	0.865431
LmjF.16	-0.0157016	1.10061
LmjF.17	-0.0524914	0.954179
LmjF.18	0.022678	1.20403
LmjF.19	0.0363763	1.27756
LmjF.20	-0.0385032	0.877425
LmjF.21	0.0228279	0.925328
LmjF.22	0.0318566	1.40444
LmjF.23	-0.0149709	0.901654
LmjF.24	-0.00856916	0.855896
LmjF.25	-0.013702	1.2941
LmjF.26	-0.0427424	1.55304
LmjF.27	0.00932299	2.54013
LmjF.28	0.0148503	1.61285
LmjF.29	0.017835	1.82304
LmjF.30	0.0337342	1.94429
LmjF.31	-0.0839162	1.14605
LmjF.32	-0.0121781	2.19344
LmjF.33	0.0193365	2.12539
LmjF.34	0.0173395	2.25739
LmjF.35	0.0582553	3.33858
LmjF.36	0.0468857	3.49929

## Sheet: Fig3j
		RNAseH1 ChIP-seq (Z scores)
Chrom	Chrom Length (Mb)	NT	0h	3h	6h
LmjF.01	0.268988	-0.0821617	-0.0380693	-0.0772845	-0.0365111
LmjF.02	0.355712	-0.110231	-0.0372742	-0.0520144	-0.0923715
LmjF.03	0.384502	-0.0673473	-0.0183571	-0.0630881	-0.0674791
LmjF.04	0.472852	-0.0221576	0.0243911	-0.0600674	-0.0435363
LmjF.05	0.465823	-0.0149406	-0.0108085	-0.0615671	-0.0207386
LmjF.06	0.516869	-0.0815995	-0.0318789	-0.102766	-0.0843912
LmjF.07	0.596352	-0.0087839	-0.0111142	-0.0445962	-0.0160534
LmjF.08	0.57496	-0.083199	-0.0833519	-0.049527	-0.084526
LmjF.09	0.573434	0.0228716	0.0205911	0.00219377	0.00356455
LmjF.10	0.570865	0.0726541	0.0614294	0.0252392	0.0525362
LmjF.11	0.582573	-0.0116029	-0.0023274	-0.0410101	-0.0031494
LmjF.12	0.675346	-0.0413893	-0.0282364	-0.0553779	-0.0233815
LmjF.13	0.654595	0.0181051	-0.0146361	-0.015992	0.0183158
LmjF.14	0.622644	-0.0260957	-0.0382094	-0.0416253	-0.02298
LmjF.15	0.629517	-0.0415059	-0.0529188	-0.0486967	-0.0091535
LmjF.16	0.714651	-0.0157016	0.0151967	-0.0063187	-0.017473
LmjF.17	0.684829	-0.0524914	-0.0051132	-0.0728449	-0.0679421
LmjF.18	0.739748	0.0226779	0.0214999	0.0312994	0.0493364
LmjF.19	0.702208	0.0363763	0.00333145	0.0292762	-0.0025113
LmjF.20	0.742537	-0.0385032	-0.0343067	-0.0352777	-0.0374675
LmjF.21	0.772972	0.0228279	-0.0040982	0.00162209	-0.026219
LmjF.22	0.716602	0.0318566	0.0234904	0.0269983	0.021184
LmjF.23	0.772565	-0.0149709	0.0163511	-0.0240886	-0.0075249
LmjF.24	0.84095	-0.0085692	-0.0109849	-0.0234773	-0.0136064
LmjF.25	0.912845	-0.013702	0.0144085	-0.016645	-0.0287556
LmjF.26	1.09154	-0.0427424	-0.0143536	-0.0240814	-0.0439666
LmjF.27	1.13042	0.00932299	-0.0013968	0.0165059	0.0081333
LmjF.28	1.1601	0.0148503	0.00672855	0.0127398	0.00101448
LmjF.29	1.21266	0.017835	0.0262037	0.0345839	0.0475952
LmjF.30	1.40343	0.0337342	0.00512822	0.0294538	0.0212636
LmjF.31*	1.48433	-0.0839162	-0.0765798	-0.0624033	-0.0617413
LmjF.32	1.60464	-0.0121781	0.0201375	0.02114	0.00180313
LmjF.33	1.58365	0.0193365	0.0138132	0.0314277	0.0357591
LmjF.34	1.86675	0.0173395	-0.0041828	0.0315354	0.0112218
LmjF.35	2.09047	0.0582553	0.0463822	0.0538194	0.0585076
LmjF.36	2.68215	0.0468857	0.010708	0.0559697	0.0450788

## Sheet: Fig4c
Days	(-)RAP		(+)RAP
	Exp #1	Exp #2	Exp #1	Exp #2
0	100000	100000	100000	100000
1	150000	110000	130000	160000
2	2850000	2750000	2000000	2000000
3	11500000	11750000	9250000	9250000
4	14500000	13500000	17000000	14000000
4.1	100000	100000	100000	100000
5	140000	90000	80000	90000
6	600000	350000	150000	120000
7	1050000	1700000	650000	400000
8	7000000	8750000	200000	225000
9	15500000	13500000	2300000	2600000
9.1	100000	100000	20000	20000
10	160000	160000	30000	90000
11	295000	550000	70000	80000
12	1550000	2250000	140000	210000
13	8000000	8500000	450000	345000
14	15500000	13000000	350000	490000
14.1	100000	100000	3000	3000
15	200000	140000	10000	10000
16	450000	430000	130000	90000
17	750000	705000	200000	105000
18	4750000	5000000	305000	320000
19	9000000	10500000	1650000	1650000
19.1	100000	100000	20000	20000
20	275000	290000	120000	130000
21	1300000	1850000	310000	300000
22	5000000	4250000	2150000	1700000
23	15000000	13500000	725000	680000
23.1	100000	100000	60000	60000
24	150000	120000	140000	150000
25	800000	550000	750000	1350000
26	5000000	4000000	3250000	4250000
27	11500000	10500000	9500000	8500000
27.1	100000	100000	98000	98000
28	150000	250000	140000	130000
29	1500000	1300000	1250000	1050000
30	6250000	5250000	8500000	8000000
31	13000000	11500000	8000000	12000000

## Sheet: Fig4e
Days	WT				RNAseH1 KO
	Exp #1	Exp #2	Exp #3	Exp #4	Exp #1	Exp #2	Exp #3	Exp #4
0	200000	200000	200000	200000	200000	200000	200000	200000	Cells/ml
1	800000	850000	650000	400000	800000	650000	110000	200000
2	4300000	4600000	3250000	3350000	3200000	2900000	3000000	2850000
3	13000000	11500000	11000000	10750000	14250000	10250000	12750000	13750000
4	20000000	25000000	15500000	16000000	20000000	21000000	17500000	16000000
5	30000000	31000000	14500000	16500000	24500000	20500000	13500000	15500000
6	24500000	26000000			23500000	26000000
7	22500000	20500000			23000000	22500000

## Sheet: Fig4g
R-loops (S9.6 signal)
(-)RAP		(+)RAP		RNAseH1 KO		(-)RAP		(+)RAP		RNAseH1 KO
NT	HU	NT	HU	NT	HU	NT	HU	NT	HU	NT	HU
6936.59	5620.55	2009.23	1529.97	1415.51	3574.13	943.033	1011.44	1263.01	897.656	1243.99	1767.48
11697	2992.85	2104.23	2199.69	1480.58	5745.18	946	1075.91	1157.82	921.633	1116.49	1691.17
15716.6	4938.75	2002.21	23862.1	1368.39	4649.89	1046.12	1164.99	1369.99	886.709	1218.75	1983.75
7474.75	1648.61	3330.91	15601.1	1626.48	9958.65	1026.4	1350.63	1507.75	963.937	1249.64	1501.57
5520.86	1826.7	1503.68	8351.35	2286.82	3842.18	1164.92	1212.7	1193.68	1388.66	1380.55	1825.2
5975.19	8423.94	2124.63	10753.3	1606.19	2555.83	1268.6	1415.14	1254.92	1298.97	1351.14	1491.76
5536.78	3242.93	6717	4337.6	2081.95	7324.04	1206.06	1214.52	1116.88	1253.44	1262.52	1475.57
3179.03	1549.9	6340.91	8342.97	2008.44	9996.8	1219.74	1266.7	1033.62	1314.74	1145.38	1574.51
10963.5	3765.84	5601.79	4196.29	2741.92	3433.28	1117.98	1328.88	1380.5	1351.83	1182.2	1414.13
7742.53	5216.25	4594.77	10245.2	2338.77	2168.92	1293.78	1279.37	1086.47	1204.72	1121.45	2473.14
5891.9	2766.47	4671.84	4549.5	1731.12	6333.41	1570.65	1357.56	1143.53	1402.38	981.725	2150.57
12505.9	1813.77	9302.78	24952.7	3355.01	3228.96	1564.25	1448.98	1155.85	1393.33	1200.33	2134.8
3287.13	6041.23	10665.3	22134.9	2033.86	5443.17	1432.81	1349.17	1281.14	1263.26	1154.41	2059.09
6753.16	1750.83	9266.51	11873.8	2217.16	3153.5	1058.57	1462.33	1052.82	1187.43	1048.96	1868.33
4891.23	4675.94	5193.77	10971.6	1819.67	7900.69	1041.32	1278.09	1393.7	1054.69	1038.84	1660.13
3682.99	1361.05	10728	7977.35	5858.01	4633.49	1055.07	1240.09	1209.78	1201.57	1152.54	1395.91
1552.26	7870.98	12237	9253.6	1828.84	5013.04	1034.7	1400.23	1452.55	1213.23	1136.04	1812.69
10035.3	2872.57	16883.9	3800.12	2835.09	2776.87	1002.41	1125.03	1148.68	1414.22	1119.03	1497.34
2426.99	3059.73	12316.3	2151.57	2058.14	2519.58	983.159	1115.23	1527.5	1424.78	1179.22	1387.6
6856.17	2224.41	17863.4	19089.8	2502.84	4205.28	975.25	1233.46	1229.25	1213.14	1226	1766.41
4283.01	3919.7	2856.3	2618.33	2247.01	8674.15	915.117	1116.42	1280.17	1319.98	1241.91	1878.2
11003.1	2853.75	2569.5	4990.92	2119.94	2430.53	903.333	1173.15	1219.65	1204.95	1172.46	1652.84
2690.4	4931.95	6173.49	9444.03	1855.84	6231.56	993.214	905.725	1224.6	1234.27	1271.71	1699.13
6248.27	1250.87	4642.84	11758.9	2541.05	3884.73	962.513	1338.21	1148.43	1250.15	1167.64	1288.59
3179.33	2291.55	3050.58	6681.11	3525.96	2955.04	1228.07	900.4	1236.12	1154.3	1286.75	1776.2
5266.74	1886.01	12928.9	6251.98	2293.21	1249.08	1027.09	1228.14	1196.42	1324.49	1208.17	1645.12
3673.87	3981.62	9008.12	6862.17	1717.26	3359.75	996.023	913.3	1208.22	1139.48	1185.62	1755.1
5264.52	4188.93	3980.91	6923.83	3059.95	7784.82	1095.82	1151.87	1240.82	1247.7	1252.33	2026.81
3861.13	4512.79	12214	8466.94	2019.5	10109.4	1118.9	979.712	1120.03	1314.41	1253.49	1620.83
5922.07	1451.56	2125.11	8310.91	2219.07	1398.96	1101.75	1184.38	1184	1237.08	1243.36	1739.54
3120.24	4408.45	2542.6	5819	2295.09	6219.39	1150.6	1207.49	1213.57	1326.48	1318.12	1429.68
9139.9	1715	1855.88	5083.61	3089.82	1232.17	1193.72	1039.3	1218.56	1237.21	1236.39	1415.65
2634.36	5607.27	1462.39	8427.51	2104.57	3916.46	981.3	1306.94	1233.52	1130.16	1290.01	1589.26
11178.1	2000.28	7109.12	13321.7	9086.56	6119.19	1083.1	1233.84	1296.37	1080.1	1309.93	1419.27
3309.56	2337.02	3478.56	11287.5	2069.26	4621.06	1053.97	1378.25	1232.77	970.013	1262.23	1577.96
6916.22	1818.38	10849.3	6720.42	13346.7	1798.89	1223.45	1280.56	1138.86	1020.66	1165.22	1553.33
2890.33	4650.16	2517.55	10123.1	2704.36	4028	1237.67	1193.38	1192.31	909.375	1080.96	1544.29
11859.2	1742.23	12600	27616.4	5020.74	3651.25	1103.7	1126.15	1183.14	874.9	1154.77	1656.72
2653.73	3669.31	21135	2368.51	2935.09	2933.56	1096.55	1448.85	1323.59	1488.42	1112.64	1364.22
19303.5	2098.98	24084.3	2046.56	6448.59	3681.18	1050.58	1239.89	1078.44	1412.61	1264.29	1883.94
2766.09	1816.55	14068.3	25015.5	5696.3	2118.76	928.817	1240.54	1156.25	1416.34	1141.01	1660.4
7250.98	2102.74	5581.98	12455	4299.73	3679.98	1042.97	1582.48	1177.67	1328.74	1135.1	1525.12
3447.49	3179.2	8183.04	4290.62	1984.65	1876.35	1128.6	1222.49	1677.31	1763.35	1252.16	1896.61
13945.3	1628.33	9400.64	5568.59	5791	2273.67	1078.47	1193.28	1119.03	1505.76	1157.99	1863.24
3043.21	3470.06	11677.9	5241.32	1786.58	2466.39	1037.02	1426.96	1362.93	1482.12	1235	953.478
6554.92	1600.35	10905.9	7536.05	7533.36	2259.14	987.371	1289.13	1353.01	1183.55	1081.88	1506.02
4745.07	3616.01	19670.9	5936	3712.51	2525.54	1108.25	1440.09	1181.93	1718.37	1273.48	1495.5
8986.05	2121.02	1961.67	7819.25	4033.89	2537.5	1172.84	1392.38	1384.41	1579.3	1126.96	1626.23
5559.07	2261.87	14432.7	5143.67	2748.2	2012.26	1011.44	1154.89	1300.21	1861.86	1299.88	1823.63
1236.6	3784.01	1844.32	3404.27	2342.94	3857.76	1119.28	1343.43	1122.86	1705.33	1144.57	1480.95
3623.78	6387.34	3175.79	9036.7	4571.8	1419.12	1112.67	1233.26	1267.54	1439.38	1198.07	1611.84
2947.86	3335.54	2210.95	3631.37	5658.74	3923.71	1147.47	1037.47	1235.39	2942.47	1196.57	1480.26
12523.4	2875.99	2796.02	11266.4	2512.05	5366.38	1072.86	1422	1238.58	1525.99	1075.23	1478.54
1308.71	5835.52	1778.34	23497.1	5190.91	3221.46	1079.05	1230.58	1312	1528.12	1198.7	1471.04
3651.36	3610.86	5467.04	23504.9	9225.73	22888.1	1054.05	1103.06	1318.01	1682.83	1312.77	1595.8
1368.83	3171.35	1541.81	22686.6	2782.01	4487.01	1207.96	1298.04	1169.83	1481.7	1147.07	1798.64
2772.27	3097.34	3380.31	1573	3847.69	6741.71	1407.65	1314.71	1368.56	1558.05	1122.48	1297.3
2267.45	3461.74	7746.8	1521.48	4495.74	2729.03	1378.26	1071.37	1313.35	1632.79	1160.87	1569.78
2884.11	2058.79	16344.3	1630.86	4309.21	23520.8	1432.2	1164.37	1059.61	1573.19	1300.02	1454.93
5192.35	6581.7	5951.01	1777.1	5083.14	3394.36	1457.64	1262.33	1384.06	1327.86	1201.71	1806.43
4214.92	3917.63	4624.62	6270.38	4247.62	20954.8	1279.92	1135.72	1623.2	1239.67	1320.1	1575.37
3177.03	3058.38	4103.63	7475.22	4326.54	5045.69	1242.44	1413.36	1114.23	1653.88	1632.89	1106.88
4220.98	12770.3	6768.74	7990	2629.31	10718.1	1344.52	1205.42	2002.31	1553.58	1320.91	1566.39
3961.67	4962.62	7414.11	4249.72	3780.73	2573.25	1315.23	1120.98	1386.32	1824.06	1514.76	1433.08
2316.99	4248.39	4328.41	8199.7	1948.26	21726.9	1398.02	1287.17	1108.86	1244.13	1273.23	1262.95
2724.56	1915.16	5271.85	6290.45	6126.91	1473.03	1281.4	1253.51	1076.13	1381.36	1617.43	1424.15
10275.6	5781.09	3306.13	7033.13	3350.36	18388.8	1367.71	1072.26	1371.02	1249.42	1267.67	1546.99
4360.23	3062.69	7751.25	21022.1	6680.05	1961.22	1231.81	1346.36	1064.29	1568.35	1676.12	1256.24
3852.11	1441	9055.55	21846.4	4823.96	4719.67	1373.4	1214.58	1364.56	1263.13	1222.16	1411.29
9565.21	3275.94	5415.64	11134.1	5507.38	1472.29	1337	1163.05	1399.86	1250.17	1544.8	1251.21
5647.91	2125.98	4048.81	7835.8	2248.12	16627.5	1364.36	1241.14	1130.31	1283.65	1258.59	1411.19
4446.14	10509.2	3523.95	15967.8	9738.53	1942.93	851.216	1136.72	1374.14	1464.9	1688.67	1409.27
6942.9	1734.5	3511.25	5654.18	3209.34	9381.99	1274.56	1071.69	1241.84	1218.97	1336.93	1730.64
4289.55	3683.08	5637.71	4136.04	4727.73	3159.09	815.353	1275.65	1061.17	1160.11	1708.03	1755.51
6000.98	1635.06	2610.6	4573.27	2433.22	8171.66	1227	1333.32	1235.43	1364.04	1581.96	1247.57
5543.35	3779.63	5423.47	6218.49	1725.27	2047.86	842.265	1061.93	1607.69	1496.82	1286.13	1511.96
2907.15	1295.99	5480.91	18685	6181.08	19598.7	1411.77	1353.77	1103.17	1217.84	1432.11	1404.02
4222.97	7052.26	8671.92	20133.6	2348.62	1849.88	867.912	1413.57	1168.76	1422.62	1617.82	1721.54
12510.6	2111.01	12260.8	17435.4	1481.92	9982.62	1359.96	1168.13	1568.42	1490.16	1214.69	1519.8
3257.17	4939.57	7860.2	12113.2	9463.29	1951.38	840.617	1173.67	1120.13	1597.62	1666.92	1394.14
5289.03	1048.54	2402.07	9835.84	2273.66	20092.9	1280.56	1479.72	1231.66	1904.46	1848.33	1497.71
4692.38	6280.03	2451.79	3607.93	1544.41	3817	858.7	1180.06	1473.84	1393.48	1212.81	1734.13
3515.53	1125.42	7303.14	3794.88	10651.3	9941.5	1287.27	1218.92	1160.3	1652.06	1671.78	1231.99
6386.28	2835.49	4454.43	8278.23	7832.48	2930.89	868.614	1318.22	1133.51	1286.23	1758.96	1512.23
6546.73	1130.08	3498.98	3928.95	9293.19	12055.7	797.767	1267.66	1440.06	1507.15	1199.09	1388.65
5262.79	2962.69	4664.47	6544.48	3696.03	2562.28	1465.15	1201.05	1115.05	1407.39	2113.28	1147.74
5949.5	1658.44	3535.86	1793.3	3257.45	13225.3	930.841	1234	1211.43	1278.21	1630.74	1728.64
4551.39	18249.3	3601.96	1714.22	2936.86	2528.7	831.038	1247.5	1338.67	1716.62	1232.06	1228.52
6297.01	2294.35	2346.34	1840.86	5174	18573.6	1328.77	1160.96	1068.77	1350.04	1726.64	1497.97
10688.2	14483.3	3974.95	1637.07	4199.32	10619	878.567	1233.03	1140.96	2242.64	1462.34	1374.96
6066.3	2913.45	3844.32	1697.71	7874.36	19599.2	797.55	1227.34	1171.54	1162.14	1382.07	1373.86
2923.01	6439.8	3850.8	3567.45	5882.51	3615.51	1372.53	1166.03	1054.63	2041.07	1591.39	1475.65
15861.4	2048.93	4623.55	5015.88	3729.71	26634.8	818.615	1246.55	1168.7	1253.96	1515.39	1215.38
3513.65	3381.95	3319.3	3115.57	3682.78	9165.44	846.033	1214.39	1236.94	1460.09	1111.88	1212.42
6430.41	1653.56	3720.72	2741.69	7110.77	24867.8	1541.85	1272.76	1037.43	1249.35	1655.71	1468.84
6529.98	3192.79	7252.73	1754.98	4585.51	3708.04	893.115	1309.59	1096.93	1596.83	1614.7	1365.94
3084.93	1425.45	7041.14	4687.24	3208.99	23879	866.2	1500.66	1154.83	1285.78	1194.39	1365.7
1641.17	2309.02	11138.7	5469.9	4016.82	3228.81	1144.25	1119.13	1216.01	1327.49	1689.92	1358.96
12646	1851.31	6078.34	7954.8	2274.62	1858.14	930.269	1482.99	1202.79	1371.72	1415.87	1356.09
7732.93	4512	8928.24	4063.94	2910.61	24254.8	823.05	1189.62	1255.49	1188.89	1115.9	1456.94
2719.73	2421.09	6624.32	7174.29	5374.55	15302.8	1096.13	1277.48	1099.17	1108.81	1616.51	1663.59
3015.77	4496.13	4567.82	9407.52	3789.41	1624.69	971.077	1360.65	1197.3	1354.63	1449.21	1353.92
7877.56	1571.42	6047.72	9242.5	2923.68	24983.8	1042.48	1406.61	1172.66	1026.74	1175.3	1454.95
4006.07	3568.7	6595.26	5591.48	5084.8	4218.11	1218.27	1204.76	1147.26	1213.42	1536.89	1351.35
11530.1	1786.57	5256.23	5546.56	2579.55	1652.57	861	1562.72	1183.07	1179.06	1479.89	1657.07
10109.1	1947.16	6975.94	12778.4	6921.17	24351.3	810.955	1488.71	1172.55	1110.34	1162.35	1344.59
6340.05	1638.73	5965.95	6348.69	12997.8	4517.66	1117.75	1240.43	1041.26	1165.24	1494.23	1444.38
2708.82	4713.55	5986.02	22266.1	2375.49	5350.49	855.273	1362.42	1438.33	1239.9	1583.34	1649.7
4607.83	2062.25	7753.26	23179.5	4992.01	7164.59	871.545	1324.3	1281.49	1085.96	1126.55	1443.11
6143.94	4481.65	2323.48	4630.19	1388.69	7546.38	1176.25	1212.87	1028.09	1292.39	1457.89	1647.63
6363.43	1118.09	3833.76	9783.4	3485.67	5438.74	889.795	1280.38	1253.44	1205.09	858.269	1339.57
8285.54	2796.04	7733.25	4363.74	6252.46	1321.5	825.932	1400.92	1136.53	1194.06	1076.03	1439.74
5276.55	1060.59	1812.72	2875.91	1673.77	4151.36	1060.71	1730.27	952.857	1164.2	1337.25	1436.28
4931.99	2300.81	4915.56	5683.45	8005.8	4656.77	891.159	1317.94	1361.39	1187.69	880.5	1435.39
5380.04	1552.53	8306.66	14634.6	5045.3	3876.98	846.795	1412.74	1130.87	1265.79	1022.91	1101.31
6696.6	1482.6	2438.64	4058.83	1539.15	1722.81	1164.19	1319.35	1029.11	1136.05	1343.25	1627.2
4748.1	2028.57	3251.84	5325.68	8538.33	3723.1	959.477	1377.9	1666.19	915.925	804.154	1323.8
5446.06	1634.25	8761.93	3767.67	4878.1	4898.12	803.341	1411.64	1219.35	1205.84	1086.9	1323.67
6366.46	1170.66	2035.92	19574.4	2061.88	2774.18	1127.78	1349.84	965.2	1203.36	1727.85	1322.5
6248.62	2847.43	6644.3	4343.51	8210.84	4182.58	948.75	1310.49	1502.12	1318.94	844.972	1648.26
9510.06	1971.6	22135.5	6103.99	4133.51	2322.36	866.227	1498.8	1137.85	1147.22	1049.93	1316.65
2458.96	2679.32	8709.59	4508.16	2212.71	1912.48	1253.99	1416.75	982.7	1497.86	1306.33	1314.07
7541.04	2468.95	8090.79	6947.41	14569.8	7227.48	908.417	1144.65	1577.03	1238.46	861.389	1313.29
15474.5	1879.82	15213.2	6196.64	3248.83	6600.18	841.136	1628.21	1152.94	1119.7	1944.14	1407.72
6278.84	2013.43	3983.22	9060.31	1936.33	7911.26	998.351	1379.29	1010.53	1414.26	1175.2	1631.17
6252.9	2178.51	5563.71	7133.78	17295.2	9095.95	981.133	1253.98	1768.51	1356.65	922.139	1308.64
4541.27	4004.75	21844.5	11074.9	3139.49	19215.2	863.182	1316.43	1338.44	1317.83	1705.86	1423.63
4161.52	1750.02	6590.83	12841.8	1875.71	2269.84	1077.88	1268.97	939.743	1143.02	1282.83	1598.3
6334.85	2182.32	3952.32	22555.9	6390.06	20079.1	989.909	1258.52	1107.48	1422.21	830.583	1300.12
5645.56	11801.5	20263.9	24217.2	1855.72	4932.11	938.636	1644.13	1358.78	1282.11	1509.01	1616.67
2422.59	2227.27	6999.98	25531.1	2374.04	6148.59	1092.93	1306.46	945.457	1096.33	1494.75	1592.51
7078.42	2374.57	5771.25	1866.19	6780.75	3544.68	1100.17	1260.8	1442.21	1148.73	814.889	1614.46
5874.73	2209.56	16935.9	6507.43	5086.94	8760.44	842.455	1374.96	1034.49	1181.34	1468.02	1070.88
6701.04	948.722	5360.64	2871.03	2174.83	2351.95	1030.52	1448.84	1047.01	1169.77	1262.83	1392.1
7119.95	5051.9	8384.72	18024.8	5118.66	11153.8	1088.25	1328.87	1510.01	1201.72	864.944	1388.29
2132.25	2073.31	1764.68	3135.03	1988.67	16467.8	987.5	1598.61	1058.9	1075.92	1370.47	1581.93
4176.35	3044.26	6692.49	3420	2515.84	24904.6	1318.84	1420.53	1026.76	1099.11	1359.92	1287.21
3030.72	3019.06	6195.92	18437.5	3689.59	23120.1	993.625	1201.57	1473.43	1084.32	920.972	1579.7
3011.24	1335.45	1986.57	13064	2218.61	7356.13	835.477	1626.07	1110.55	1045.25	1241.86	1285.66
8514.33	2282.9	10136.9	24290	1557.11	2881.64	1098.67	1285.2	1094.3	1033.01	1219.73	1398.54
6267.22	2408.73	5216.94	6251.2	2143.49	10701.5	919.559	1285.43	1720.97	1099.45	1047.38	1282.26
2345.21	1822.29	19293.6	22266	8539.61	2652.05	857.955	1314.7	981.825	954.709	1321.62	1575.24
3999.8	2845.01	4418.89	10036.4	1988.62	10463.3	1013.6	1292.46	1070.27	1036.81	1495.75	1572.83
15976.6	3535.2	5912.1	26011.1	2305.2	3300.32	1098.39	1137.08	1574.44	840.925	1086.89	1568.04
7110.56	1634.2	20832.7	16911.2	3879.83	1963.42	1207.24	1525.92	1282.21	1108.33	1494.26	1275.84
3492.46	2835.13	10608.8	24689.9	5809.14	2706.3	1039.38	1552.43	1083.19	884.316	1117.57	1371.49
5986.22	3401.18	4777.88	10135.1	2314.8	18737.6	936.773	1155.91	1367.24	990.825	1018.22	1367.36
1954.32	1909.54	9557.24	10131.1	2204.78	6736.73	1216.3	1534.79	1406.12	940.751	1437.24	1268.5
2411.21	4881.9	16670	18920.1	4729.7	1677.31	1028.43	1602.71	1083.9	1317.45	1163.32	1580.28
10901.8	13632	1338.08	22031	16756.2	2348.11	918.591	1520.8	1609.01	951.105	989.266	1225
3599.94	1506.28	7591.15	27662.4	3772.79	2167.94	1261.22	1602.27	1361.34	1138.3	1425.28	1576.87
2477.66	2450.23	6594.82	17507	2174.29	9465.03	1033.75	1590.86	1045.11	1044.63	1384.53	1358.59
13705.9	8907.42	1969.48	17438.4	2857.67	26990.6	1041.33	1364.01	1481.7	1279.83	1131.05	1574.72
2663.05	2372.01	8578.19	1933.14	3830.85	1313.45	1590.57	1538.19	1335.83	977.965	1537.19	1261.64
2489.62	2853.92	6311.8	7697.11	10061.9	10716.3	1088.19	1754.96	972.943	1107.01	1390.88	1256.58
8450.81	3323.98	1227.78	28835.7	2427.72	18044.7	1001.22	1473.44	1653.84	1102.8	999.344	1542.7
3906.31	3300.34	10171.9	5267.96	4738.2	23338.9	1223.97	1398.61	1460.77	1157.64	1314.92	1254.39
2819.57	2166.63	17395.1	6341.17	4126.85	1573.25	1079.91	1693.45	1009.06	1056.93	1278.2	1253.95
8268.53	3658.6	921.895	5374.6	4881.86	3098.27	1608.68	1295.63	1596.74	1270.69	1465.02	1347.88
3496.74	2182.44	3160.09	1930.91	3587.17	2750.54	1227.03	1454.84	1181.34	1031.07	1671.28	1539.8
4979.27	2572.71	1616.61	14543.8	4549.97	3701.8	1215.31	1884.34	1116.46	1021.83	1515.92	1539.66
8977.28	5178.52	2499.26	10353.2	8778.12	2802.14	1480.9	1576.96	1516.79	960.267	1066.03	1252.98
4382.68	3610.91	6562.43	12478.2	3648.29	2202.79	1088.53	1728.5	1198.17	916.575	1446.64	1251.88
3499.07	2648.88	2345.69	2641.36	3702.7	3858.54	1179.24	1523.5	832.8	1066.85	1386.7	1343.74
9585.31	9241.61	6964.65	20171.7	4086.49	6377.71	1314.67	1525.12	1217.21	1027.09	1046.81	1248.56
4602.32	3342.34	8536.12	3998.15	14178.7	3903.71	1018.17	1649.3	1391.9	915.942	1581.03	1248.02
2121.15	3725.8	2616.74	16750	7971.94	4730.79	1215.16	1704.33	1001.76	1167	1519.67	1247.69
4010.86	8527.23	4643.87	22040.7	3137	3655.02	1332.6	1430.84	1374.8	955.058	1168.45	1247.42
4180.65	3284.83	5404.9	15950.1	4172.96	1844.78	1175.47	1720.48	1230.22	1001.38	1590.01	1247.27
1915.46	1440.02	2947	4034.1	4540.52	3036	1029.78	1478.58	997.957	990.674	1343.08	1552.83
5340.47	11480.2	11921.2	22370.5	4415.77	5345.83	1248.37	1578.37	1228.09	1188.35	1178.84	1333.36
2559.18	2743.79	19646.9	9336.19	2467.46	7978.43	1142.18	1370.92	1174.88	1147.02	1359.71	1545.78
3872.69	3192.04	6801.13	21293.6	1841.63	2230.86	1105.73	1879.07	901.643	1222.38	1302.87	1239.99
6257.09	4074.57	4927.46	5110.38	10939	1220.61	1321.38	1666.65	1255.61	979	1117.62	1237.62
4067.74	2684.53	5435.27	11375.2	5137.37	1628.23	1044.4	1470.02	1126.16	1139.55	1454.03	1330.12
3501.52	3229.51	10170.4	9127.76	5870.19	4396.4	1081.46	1522.62	1076.56	1029.67	1408.18	1237.02
2569.21	5928.65	1018.9	26129.7	1942.64	2249.75	1262.65	2009.28	1241.84	1210.06	1234.05	1236.43
3047.94	2450.91	6960.9	2645.47	1860.81	3362.77	1185.02	1715.11	1173.34	1001	1376.63	1092.48
1959.61	4148.79	15838.9	7630.6	5534.01	2397.08	1063.2	1462.54	941.014	1147.42	1337.68	1230.61
2181.43	3401.61	1115.61	6312.05	8419.31	4105.11	1250.15	1568.05	1324.1	1013.07	1148.72	1531.09
2404.81	3348.91	13270.2	16040.6	1302.84	9547.41	944.904	1494.14	1301.74	1319.45	1263.97	1320.28
1471.63	4344.3	11955.4	5854.4	1408.99	1639.91	1056.86	1483.1	892.5	1051.8	1326.5	1224.92
3114.85	3713.15	1040.2	24969.8	2850.89	2241.52	1265.82	1830.81	1185.61	1245.26	1256.91	1524.97
2317.43	2392.82	16834.8	6222.7	11644.4	10438.3	950.173	1741.38	1290.19	1097.12	1168.03	1313.26
1913.13	1568.7	19727	33225.6	3006.43	4240.06	1186.17	1414.61	1016.51	1288.79	1281.33	1311.69
5261.03	2428.18	1835.78	9525.04	2497.73	1792.55	1263.65	1669.4	1464.47	1032.99	1268.31	1519.07
4192.82	5128.82	4070.47	21425.9	2925.41	2315.78	986.327	1390.37	1182.74	1269.11	1187.17	1308.71
1797.74	1921.78	18212.9	3710.03	1112.27	16158.8	1195.62	1551.02	925.243	1011.99	1378.32	1216.99
5560.69	2714.15	1539.9	9311.83	2810.41	4291.48	2155.51	1591.88	1250.71	1173.84	1119.55	1306.81
3078.1	5216.63	17201.1	8730.35	7003.19	1764.11	940.942	1891.54	1263.72	1837.13	1191.93	1213.95
3503.41	6210.91	18842.6	26620.9	3208.47	1914.39	1143.78	1446.72	960.414	1140.14	1549.42	1490.56
10010.8	6333.88	1760.69	5734.52	1262.62	8578.78	1316.54	1595.95	1349.84	1883.06	1176.67	1212.5
4298.92	5592.56	1474.57	17785.7	3030.29	13084	1002.58	1608.89	1199.16	1110.62	1221.65	1302.44
1904.72	3992.68	4848.51	5841.1	6923.49	1825.51	1137.18	1547.35	886.486	1352.22	1559.53	1298.22
10395	5377	2324.76	19693.3	5633.67	3508.2	1523.23	1686.51	1163.53	1201.53	1251.2	1296.59
2854.43	1879.08	1207.48	6788.72	3371.09	26678	974.154	1606.28	1135.4	1165.9	1166.61	1478.11
1538.93	3784.99	6031.9	8620.92	2915.65	6560.62	1114.5	1361.69	874.957	1279.5	1512.85	1201.49
19262.3	3483.6	2339.34	5321.88	2378.64	1499.9	1580.1	1556.54	1149.33	1721.59	1213.88	1289.51
5326.99	2565.42	1831.86	12989.2	5455.09	1531.18	971.885	1433.79	1084.16	1264.78	1293.27	1299.57
3289.5	2088.11	11798.6	5434.72	2039.42	24863.2	1065.27	982.052	1066.83	1133.16	1555.32	1481.81
6891.43	9566.34	2309.12	22177.4	7663.8	7947.8	1455.33	1457.77	1191.31	1455.32	1211.77	1460.24
4993.77	1742.41	2586.94	2786.92	4376.12	2613.83	1192.69	1371.61	1079.61	1022.34	1396.16	1460.07
1521.68	1955.85	12588.7	22579.1	11767.1	3280.23	1154.42	1154.57	914.314	1230.91	1448.27	1458.23
5408.86	8581.88	2085.44	5147.83	2170.51	8206.07	1465.56	1530.13	1145.26	1451.89	1031.72	1474.83
3397.78	1600.46	3405.62	23145.7	5451.24	10720.9	884.288	1251.87	1188.72	1149.45	1514.17	1270.66
3071.47	3294.72	14837.4	2171.21	4788.1	1922.48	1146.9	1165.17	1044.43	1469.21	1390.52	1450.39
3282.93	4478.2	3945.5	24669.2	11786.3	1645.43	1246.25	1180.95	1268.51	1577.17	1277.27	1265.5
5805.67	6841.99	3368.87	2643.06	1439.35	1273.36	966.3	1356.83	1072.66	1127.33	1337.11	1445.81
4262.77	5198.37	12041.7	26866.4	2656.3	13609.3	1038.54	1089.53	900.514	1859.94	1279.42	1175.15
12259.4	2768.57	3126.15	3646.76	3745.83	1785.29	1193.94	1026.5	1357.19	1779.4	1065.62	1443.41
6469.21	1845.77	5329.36	25634.9	6102.06	2003.28	1016.23	1264.49	1115.45	1319.11	1403.16	1277.68
2414.24	5056.07	15539.4	3715.33	1954.97	1826.55	1175.28	1123.59	898.786	2219.77	1381.22	1170.98
7182.03	3958.31	3568.29	16954.6	4029.15	16009.1	1260.53	1155.11	1136.71	1547.67	1180.36	1198.76
2440.95	2481.76	8563.54	2420.52	4266.33	2733.98	953.42	1270.61	1149.3	1313.47	1221.95	1169.3
4296.4	5739.5	14625.3	24177.4	11005.4	2674.42	1101.63	1182.92	955.814	2271.99	1379.35	1436.44
6348.25	5629.26	6714.25	2742.94	2032.83	1585.1	1233.77	1167.15	1376.83	1408.03	1106.69	1255.28
1636.23	4196.25	6555.74	13052.6	5583.97	13763.1	941.638	1442.85	1429.34	1394.29	1391.65	1167.36
2704.58	3045.6	5813.54	2229.99	2764.44	11647.5	1071.79	1129.99	945.757	1232.84	1327.83	1166.29
4238.55	11187.9	4494.04	23017.9	6060.76	3368.22	1186.7	1194.71	1524.1	2538.05	1147.59	1164.16
2723.42	2410.81	2920.59	1671.94	2572.62	5182.2	954.58	1267.48	1231.06	1049.06	1597.8	1251.29
2804.52	2306.25	1519.75	28188.5	2499.63	12519.2	1078.63	1152.22	946.5	1436.24	1514.58	1163.65
8819.08	9475.64	3057.52	2939.52	3321.07	4886.56	1221.43	1185.29	1585.66	1730.29	1187.09	1161
1714.85	3711.26	2832.04	24334.7	6600.87	2602.94	938.174	1320.08	1127.67	1062.52	1592.94	1426.06
2823.08	1970.6	4172.12	5598.16	1789.81	10987.3	1093.21	1153.44	997.205	1430.8	1367.48	1445.99
3283.02	4857.51	1416.07	24667.2	2256.43	8227.51	1149.24	1102.94	1757.37	1463.3	1070.36	1424.2
2648.18	5961.95	5018.02	15540	4938.91	4286.91	909.203	955.07	1060.39	1079.89	1338.43	1158.29
1785.67	2250.41	1326.9	1984.11	4910.35	1627.45	1031.87	1136.44	959	1262.2	1252.55	1442.32
3071.27	7655.01	3459.82	24816.4	2288.14	2190.63	1086.15	1202.62	1420.83	1457	1533.55	1154.74
2263.83	2639.62	4177.26	13795	3039.52	5450.57	913.942	899.419	1110.93	977.106	1318.89	1437.33
4965.25	2754.91	1651.03	2920.13	2465.41	6224.83	1071.46	1002.4	1050.12	1321.06	1216.4	1415.17
10112.4	2718.29	2909.87	11174.5	5279.77	2648.29	1037.59	1297.06	1717.4	1497.76	1380.23	1235.91
6234.53	2627.24	5400.18	6355.93	5608.12	6104.56	884.014	981.977	1078.76	1077.04	1577.72	1149.2
4541.12	986.286	1994.62	3198.79	3602.33	18041.5	1073.2	1112.49	962.133	1944	1199.08	1408.1
1955.45	8034.03	1647.73	1856.41	1924.09	5297.84	1139	1456.11	1429.7	1596.72	1630.05	1228.58
3266.03	2300.22	3161.43	22239.6	20144.1	13271.6	937.522	927.372	1191.76	1087.77	1598.41	1227.31
2534.57	1478.64	2175	3269.08	3370.3	4068.86	986.029	1167.54	1119.55	1569.56	1238.65	1141.19
2486.13	3946.69	4554.11	1511.88	4269.43	4479.71	983.971	1649.9	1360.4	1568.39	1435.2	1401.61
1859.21	1965.1	15306.5	3411.81	2091.61	6163.6	925.942	899.767	1108.14	1021.52	1605.78	1140.84
1662.78	2054.2	2397.7	2073.57	18311.2	25320.4	1035.84	1173.85	1166.62	1518.49	1125.21	1421.1
4848.07	4986.12	1866.4	2761.07	3158.15	1562.67	1253.51	1520.17	1261.58	1482.94	1247.39	1399.26
2154.87	2087.17	6503.31	5775.33	3947.13	3222.31	1015.7	1051.96	1170.19	986.754	1761.01	1397.6
2931.14	2385	1913.43	14557.7	2035.67	6157.46	1059.53	1075.15	1320.03	1088.66	1091.9	1397.47
7593.93	7402.19	1748.41	3993.82	5042.58	21822.8	1047.22	1912.34	1637.11	1479.38	1399.23	1136.36
3708.26	2605.81	8535.45	4045.37	2451.65	4418.12	990.043	1149.57	951.082	965.029	1543.38	1219.79
2107.48	1938.52	8268.64	5625.04	3522.15	3884.5	1014.13	1029.82	1209.57	1398.91	996.173	1413.55
5178.3	11488.8	1912.23	3906.97	2388.91	13649.2	1081.07	1307.74	1578.59	1180.2	1448.21	1218.51
3772.37	2743.95	8699.04	9527.3	11007.7	20463.5	975.733	1082.55	928.629	1121.1	1911.22	1217.64
1976.93	1945.59	6748.63	22178	2087.43	1343.57	1004.51	1085.84	1193.17	1245.47	1024.46	1621.88
5784.67	4067.78	1703.95	5135.47	3833.83	2086.15	1188.84	1746.23	1321.19	1500.8	1309.05	1409.43
2926.37	4717.99	9633.64	16845.8	2934.38	5561.23	1040.4	1020.21	1081.99	1018.77	1506.44	1213.81
1973.02	2210.06	9650.18	8521.89	6080.12	19266.3	915.8	1018.5	1183.32	1483.81	1033.08	1124.67
5085.1	9291.45	2772.01	4148.25	2914.15	9464.91	1588.79	2295.21	1321.15	1575.56	1517.75	1121.02
2155.24	3499.55	5824.21	9721.73	7075.6	2913.74	997.05	1103.61	1050.66	1128.95	1363.75	1396.58
1979.73	2929.11	2670.49	8089.01	2026.49	5053.96	1077.92	1208.34	1150.77	1413.26	913.327	1395.45
5681.1	5347.65	1603.13	3492.57	7193.73	13876.3	1164.04	1605.73	1419.58	1403.03	1082.8	1393.01
3277.97	6062.35	6009.5	5509	4988.68	27165.7	1032.2	905.174	1054.98	1264.92	1445.09	1116.83
3785.59	4856.07	7752.61	4975.64	7557.73	4040.41	1017.2	1135.48	1269.58	1242.59	983.154	1200.29
3695.86	6755.75	1840.22	2969.77	2514.58	22975.2	1302.19	1471.7	1321.86	1337.75	1203.66	1598.68
4383.42	4686.58	4000.08	15126.4	2129.34	2657.64	1065.45	932.128	1058.13	964.804	1216	1389.84
3287.89	2213.46	5749.97	15854.8	5702.39	2039.87	1014.7	1071.2	1117.2	1311.08	974.173	1198.51
7591.5	8224.77	1856.24	5076.96	6723.86	2613.14	1273.64	1276.54	1661.49	1255.24	1131.38	1368.71
5411.34	4608.97	7490.87	2578.17	2561.84	6027.99	1000.72	894.14	1068.84	1061.97	964.7	1387.78
2091.99	1519.71	8832	9981.09	6720.88	6355.52	1042.71	936.646	1321.02	1457.21	985.346	1385.23
7045.16	12145.5	3066.97	3631.94	5423.34	4076.13	1240.46	1361.07	1694.64	1199.5	1293.89	1590.17
4186.54	7396.05	1161.05	2721.79	6505.34	2866.35	1024.31	912.151	1104.05	930.351	997.217	1381.91
2379.79	4048.32	6658.46	4571.59	10818.8	4480.77	990.256	1002.24	1299.74	1589.22	1109.85	1361.36
4205.3	1990.6	2622.85	3637.89	1588.03	8501.52	1099.77	1296.93	1573.19	1402.6	1433.78	1107.71
4484.96	6131.14	5395.1	24369.8	5369.04	3175.87	1015.19	1006.31	1195.45	1134.74	1043.12	1189.41
4504.35	2803.3	3941.45	5237.19	8743.38	6365.3	1057.01	971.062	1447.61	1496.4	1028.81	1378.16
4807.98	2033.46	2198.9	13957.3	10827.6	5994.63	1142.98	1295.69	1618.02	1279.05	1374.46	1377.91
3091.86	3468.34	5858.1	5830.11	2777.24	11931.4	1089.88	1047.34	1166.71	973.258	999.583	1188.2
3648.9	2184.7	5109.57	11604.4	8772.77	2878.53	986.05	1067.22	1374.25	1885.61	1058.85	1377.54
8268.86	2726.06	3807.08	2389.99	10928.6	8559.15	1018.1	1278.4	2138.99	1143.78	1440.24	1357.06
2837.81	3016.35	1602.83	4654.21	3436.88	10427.4	1075.73	962.535	1185.27	960.515	934.106	1187.05
2010.95	1676.81	2545.5	8366.69	5025.7	4266.51	1147.75	1032.35	1451.57	1573.41	1030.48	1581.2
6739.52	3822.51	4748.73	2127	12028.1	3523.91	1089.68	1310.99	1669.34	1139.14	1175.85	1353.07
2315.46	4180.24	1724.11	5063.94	4634.61	4352.42	1129.73	974.988	1159.89	972.134	961.663	1578.58
3381.77	1561.29	5440.76	7565.61	4995.98	10088.2	980.533	973.464	1146.74	2071.71	1011.87	1370.8
6672.84	3270.55	8527.83	5423.77	12226.3	3676.61	1021.03	1272.76	1441.8	1096.83	1200.34	1370.22
2398.59	2303.09	2781.05	4867.83	6684.77	2158.69	1171.27	1092.06	1129.38	1077.94	955.754	1098.95
4068.65	1689.88	7421.31	8002.41	2812.8	3538.14	1001.13	984.366	1145.38	1441.83	1004.46	1348.2
4495.87	2321.49	8718.9	1742.59	3544.96	5239.26	1030.24	1234.56	1482.02	1176	1342.39	1572.78
3091.07	3914.38	4983.82	10278.8	14496.6	3623.26	1148.4	1051.15	1134.67	1005.98	983.87	1176.42
4951.54	2033.87	8901.65	19815.5	6197.1	2988.96	963.5	951.741	1095.45	2112.99	978.404	1344.44
4540.27	2493.24	5024.82	3035.97	2526.18	2194.05	1179.08	1382.39	1238.77	1120.61	1311.88	1363.65
2989.15	2328.98	1282.85	6967.13	2986.53	18598.6	1082.67	1033.7	1306.04	1018.89	992.971	1175.01
4651.66	2302.07	6182.02	12627.5	2832	11332.7	1034.95	904.973	1223.95	1376.33	1012.27	1341.57
2366.33	3756.3	8270.3	6760.16	7523	3717.14	1081.38	1535.01	1084.5	1193.85	1298.54	1171.21
1915.21	5318.68	4838.34	5073.1	1915.48	5798	1258.92	1094.24	1297.21	825.029	1040.83	1088.34
1905.53	3967.96	6386.34	16773.5	2514.89	6417.99	948.783	982.241	1208.8	817.986	985.269	1169.14
6416.34	3349.47	13761.1	3566.84	3531.73	4272.59	1174.43	1386.14	1068.93	1409.05	1139.79	1168.51
1589.53	5070.61	5119.6	5446.42	2784.78	3243.61	1253.9	993.384	1431.56	905.757	1019.43	1332.37
2541.23	5005.99	5521.04	6990.47	1762.22	2806.06	904.36	1065.68	1420.07	883.611	1001.96	1332.33
5034.06	4972.28	9521.75	2550	3518.93	6626.33	1166.11	973.58	1154.81	1403.26	1167.81	1161.47
2458.84	3275.51	7675.42	7894.04	3553	7307.38	1092.39	994.849	1103.56	1188.16	986	1160.53
3062.21	3074.39	2478.81	11759.1	4218.7	2415.95	948.57	1029.89	1400.86	1074.61	1009.21	1159.61
6266.03	3465.2	6721.08	2703.83	2612.39	10370.3	1047	906.725	1117.81	1480.95	1267.39	1322.67
1414.53	4275.95	11570.5	6633.35	6649.55	9379.58	1047.15	1028.38	1164.27	1093.85	1061.87	1322.54
5137.76	1803.3	3093.75	10163.5	6173.41	4566.76	992.087	1025.08	1367.73	1411.48	1014.98	1156.69
5594.26	3031.95	4991.94	2253.16	4067.85	2514.72	1107.05	886.417	1041.87	1142.42	1172.81	1319.64
1368.88	5363.14	2160.27	7695.53	4290.62	3153.95	1088.13	1000.66	1353.08	1310.99	1007.1	1334.32
2283.36	1894.84	3442.98	14942.1	5326.06	6751.37	927.729	1573.13	1441.02	942.942	1108.35	1149.92
5508.19	6858.43	8470.81	4117.84	6810.93	3856.11	1015.25	952.6	1006.22	1162.37	1228.86	1333.17
1561.93	4540.09	1448.96	4279.07	3394.7	2373.87	1114.15	919.488	1327.3	1120.56	1090.19	1149.79
6107	2950.41	1958.33	17447	4266.63	4108.61	935.286	1194.12	1236.48	1065.13	915.558	1313.94
6072.17	7234.26	7035.25	2323.87	3920.54	7390.94	1237.31	909.667	1009.23	1121.07	1216.45	1149.1
1641.38	1809.61	2997.58	22909.2	3433.7	3221.77	1090.21	865.221	1060.11	1069.99	1003.36	1068.71
1924.79	2579.33	2551.94	6436.93	2990.11	3303.12	954.114	1082.02	1466.79	1179.51	886.904	1328.1
5387.66	6349.42	4948.61	4762.47	2660.06	4023.16	1122.53	908.283	1058	1230.9	1210.83	1065.33
2584.13	3421.28	2236.73	24651.4	4800.22	24488.3	1019.06	936.105	1018.76	956.865	1056.46	1144.96
3803.12	3185.19	2673.29	10075.4	6932.86	3585.5	905.192	996.893	1112.61	1011.53	856.308	1063.08
5225.57	4307.68	4841.67	5069.17	2954.55	5256.18	1228.2	886.267	1035.45	1306.75	1371.07	1142.59
2574.11	1226.75	3205.66	27525.9	3290.32	2833.74	1057.75	895.907	1156.76	1036.54	1059.46	1324.14
3522.25	2878.23	4229.28	5231.24	4259.57	24206.2	919.3	895.098	1319.9	1013.86	930.231	1303.89
4833.43	5896.29	2546.62	6979.37	11098	3669.46	1126.58	1223.71	839.702	1452.48	1306.13	1303.49
1775.88	1830.88	5228.35	4434.38	5917.11	4799.3	1065.25	906.884	1092.83	1142.87	1018.71	1139.64
2794.74	3016.86	2222.62	5414.47	2155.08	2904.32	906.625	1011.08	1242.13	1039.41	1021.94	1134.21
8804.06	8245.17	3413.07	8008.91	3577.39	20700.2	954.377	1045.61	1010.62	1177.23	1470.2	1132.21
1433.39	9385.49	3877.76	6010.23	10180.9	3210.49	1060.78	1036.17	1074.93	928.538	1007	1293.34
1696	4428.89	3500.44	6393.93	4389.79	5076.12	803.269	1284.79	1171.12	881.349	893.019	1311.9
5944.33	6520.01	6680.6	8438.96	2259.96	4620.16	1234.77	1040.16	808.567	1278.73	1519.22	1130.55
2078.14	4728.99	2488.69	7136.81	7408.1	18377.7	1217	1061.09	1054.76	1423.46	939.362	1288.93
2585.71	1822.68	1272.4	8859.86	4339.09	7925.79	900.808	1068.78	1378.83	952.174	997.731	1287.34
5679.57	9175.93	9180.16	7978.83	5420.75	7197.15	930.928	1076.38	1052.43	1205.97	1466.58	1126.34
2261.98	3532.74	3157.17	5719.81	3954.45	4508.46	1024.75	1078.34	1084.91	1487.09	1065.32	1286.44
2284.61	5100.11	1008.83	6277.89	5930.69	17349.8	863.703	1214.45	1277.07	1184.08	1038.19	1500.58
2839.23	2563.36	8766.27	6408.96	3265.39	10346.2	1183.9	1024.14	881.137	1081.1	1350.37	1284.83
2499.1	2826.8	4709.04	6631.32	3567.14	3597.01	1103.72	1041.71	1065.28	1174.53	1008.78	1121.99
1741.49	4067.97	8819.4	11760.5	5985.45	4358.21	823	1287.59	1351.15	1368.16	992.904	1300.86
3673.93	3229.72	1354.77	4506.81	7088.15	7356.96	949.116	1179.57	1025.27	1079.24	1303.2	1298.57
4065.1	2261.68	12324	5087.8	2579.97	5210.21	997.87	1017.2	1059.42	1192.32	921.159	1133.16
1573.67	7562.09	1156.84	7507.66	1304.83	4120.58	871.221	1154.47	1262.63	1568.22	951.538	1491.65
4132.41	4164.05	1134.78	5319.93	3022.88	8141.34	991.565	1129.66	994.621	992.914	1137.88	1297.01
3505.95	2450.73	5443.49	4083.26	3615.11	12440.9	1074.68	1099.17	1031.96	1060.33	1037.25	1277.49
2363.88	4373.81	2034.59	6450.25	3808.69	8534.3	858.529	1752.44	1410.45	1352.29	961.885	930.844
3259.69	4461.21	2793.17	11035.7	1398.79	6222.7	1066.48	956.872	1086.47	1106.23	1066.68	1116.28
4217.1	2388.13	4359.38	6988.36	3756.36	4128.93	1082.87	971.209	1190.59	1143.06	913.275	1293.88
3189.51	6680.79	1548.87	7734.49	4820.33	1195.52	893.623	1483.05	1202.66	1185.25	867.385	1113.71
3827.31	4184.29	2785.76	6784.94	11979.6	17983.4	1109.09	1076.76	1139.95	887.657	963.55	1290.83
3455.86	2794.99	4419.78	6336.7	4437.19	5080.5	1036.22	975.663	1076.27	1017.58	954.913	1035.59
3303.21	2230.41	6694.81	9941.26	2913.09	11498.2	865.818	1569.94	1185.72	977.163	908.096	1112.97
8418.44	3812.7	6937.45	12359.8	4737.5	1654.78	1108.12	1132.8	952.935	1169.06	1004.2	1111.01
4063.75	2205.82	2997.99	16467.6	2979.35	20756.2	1093.06	962	1012.23	1021.41	889.536	1030.2
2667.77	6526.87	2294.16	7850.33	4055.69	7094.57	839.9	1320.93	1343.09	1133.15	894.5	1029.91
2237.31	4445.04	2441.93	5859.91	3944.81	4733.7	1070.55	1078.69	979.379	1069.97	1106.55	1106.53
4641.86	4635.92	3164.31	4437.15	3634.16	1370	1072.22	1071.2	993.712	1173.25	886.478	1262.06
3394.72	3254.77	1780.55	6238.31	3053.3	18773.1	884.768	1178.08	1274.38	1056.75	907.543	1103.88
3029.94	5609.95	1162.94	15115.3	2902.45	6650.55	1007.1	1105.65	1024.23	1091.89	924.739	1103.56
3764.34	2878.78	2195.74	6245.62	3165.91	3647.51	1156.35	1022.01	1061.28	1113.61	1235.58	1468.83
2437.41	2068.26	1949.33	10507.3	5613.54	1939.48	964.229	1005.2	862.291	1071.88	921.243	1254.04
7540.46	6273.62	2573.52	17508.2	4629.45	1239.68	1153.29	1001.74	1149.08	1012.69	1052.73	1095.44
3464.94	4067.37	5176.81	5559.02	2355.14	5241.41	1150.17	1088.89	980.05	1101.44	1442.41	1092.71
2735.37	1469.53	1666.3	22835.4	5356.7	5449.19	862.743	1010.46	967.942	1012.61	900.014	1016.43
3857.92	4798.2	1113.58	25393.8	6873.8	14367.9	1110.35	997.977	1058.4	1099.23	1057.49	1245.47
2870.88	2433.15	3532.04	5875.97	4716.59	1612.01	1277.38	1132.96	971.062	1141.46	1400.9	1089.39
4228.19	3210.37	1636.56	26500.7	4746.78	10607.6	853.286	1063.58	867.209	994.538	916.429	1262.71
5643.36	2380.19	5820.6	1111.92	4656.43	2825.77	1141.99	1013.88	1095.02	1037.07	994.083	1243.17
4860.13	2928.66	5967.31	4699.25	1711.28	23188.7	1152.16	1102.37	979.05	1156.58	909.783	1085.36
5715.19	1856.57	1899.33	10719.1	4609.37	1038.53	847.957	1016.2	1007.01	1166.84	1034	1257.22
4958.34	2561.51	4285.14	1224.44	5508.2	5893.41	1089.23	997.081	963.589	1050.51	966.3	1082.45
3059.55	2392.86	1195.27	2710.56	11091	11274.3	1172.72	1045.98	949.862	976.551	1088.32	1080.35
3583.09	4300.09	2521.94	11324.5	1385.43	2545.23	753.465	858.33	919.628	1126.72	899.086	1252.01
2328.06	6708.21	6076.98	1122.84	5628.49	947.367	1219.59	1015.7	984.315	1000.79	923.733	1251.48
3074.12	2478.09	8531.85	3032.4	3850.33	5644.49	1171.81	1033.13	875.825	964.623	1121.8	1003.65
3570.34	3768.03	1568.4	19876	12052	11623.4	913	861.99	1009.28	1060.81	989.171	1250.77
5639.86	2188.05	1144.48	3356.51	2195.39	1608.01	1183.17	1028.63	938.623	1049.23	998.55	1250.59
2010.8	3157.28	1863.09	4052.58	10203.7	1487.65	1219.17	1053.96	930.663	979.258	1128.87	1232.39
7481.93	2673.46	1352.67	23888.6	4224.16	10386.2	811.917	862.093	1004.05	1186.3	991.543	1347.89
4737.61	2581.97	3577.75	5441.73	8617.59	13586.1	1270.71	1071.01	1020.42	993.414	1134.65	1248.91
3916.24	6063.35	5595.1	2037.48	1261.06	2567.87	1136.58	1080.37	997.438	875.5	1123.04	1001.13
3459.62	2106.12	2376.1	17893.3	5461.63	2023.86	818.117	904.876	876.395	1076.97	1069.19	1075.08
4107.44	3949.2	4191.63	2825.04	4682.72	12957.8	1208.41	977.709	1105.54	1045.2	942.4	1243.09
5011.64	10251.7	5941.05	3704.86	2881.7	13268.1	1142.87	922.674	902.362	976.543	1060.39	1071.1
2979.32	1676.55	2410.57	24731.4	1575.83	2649.27	907	939.526	794.326	1099.55	1028.8	1223.47
3290.73	6455.44	1229.09	1385.7	4633.47	3141.52	1124.96	1001.14	1342.51	1075.84	981.767	1222.63
3376.62	8141.4	6428.37	3556.75	7236.6	4848.83	1145.32	902.593	1022.89	1053.29	1167.87	1219.27
4170.84	2245.51	4367.36	19631.4	3860.21	14670.5	872.667	1196.72	899.267	1073.59	960.9	1122.67
1910.91	3297.85	1906.46	3612.74	2887.23	2977.01	1180.87	988.605	866.609	1031.66	942.35	1064.49
4488.71	5558.46	3264.2	1659.75	8909.57	1683.13	1235.13	1315.36	1030.85	1134.17	1345.61	1061.46
3584.07	2102.23	1991.92	25215.3	4039.41	18001.5	899.343	1073.53	862.907	1033.03	985.929	1060.35
2588.84	4817.94	2904.64	4644.5	19182.2	19138	1100.17	901.209	920.536	1062.91	997.6	1060.21
5817.81	7887.1	3408.2	18256.8	1614.13	3547.19	1234.12	1053.22	1083.44	1001.63	1231.8	1059.26
3186.72	2949.5	1623.65	27772.1	3171.94	2404.39	854.884	1128.16	891.709	1194.46	936.714	1227.97
1521.75	2535.31	5297.71	2208.5	6556.72	1276.31	1061.74	1050.65	938.101	1016.24	1021.2	1411.92
4888.87	6620.33	5065.38	12071.8	3984.13	1946.81	1026.99	963.575	1064.66	1100.9	1250.61	1411.7
2871.27	3711.25	1365.05	19924.1	3779.33	3223.59	893.214	1142.28	885.837	1062.42	995.157	1225
2995.13	3524.64	7995.27	2356.93	6474.77	1027.43	1041.38	944.779	970.029	1149.5	935.817	1408.63
2490.85	3968.67	2325.21	1620.15	12954.5	1082.91	1081.06	894.875	1007.16	1110.09	1234.56	1408.5
5541.92	8149.85	1243.38	25688	3172.12	7727.34	788.317	1273	887.093	930.875	967.371	1055.9
3082.03	4337.04	6615.51	2773.11	4151.91	2485.13	1061.88	1052.45	1061.38	930.257	967.417	1407.7
2350.68	2033.8	6318.53	2498.54	1364.87	1502.73	1074.09	901.75	1134.36	1113.5	1215.83	1220.74
3024.21	7616.13	2925.72	2524.61	10225.6	1565.97	830.229	1231.15	942.477	1100.06	1020.37	1402.95
4889.25	4121.07	6851.81	3220.42	2480.29	2369.58	1103.39	884.151	1126.91	1128.7	1140.89	1051.72
2184.8	3998.76	2868.68	3433.01	5770.84	4428.99	1012.22	917.312	935.15	1158.84	1111.67	1050.24
2580.67	7001.91	2825.66	2420.59	5830.89	1304.83	802.919	1245.6	890	1002.15	901.114	1048.56
3376.95	3010.36	3476.23	3347.61	9098.37	1120.71	977.174	941.814	1057.62	1064.84	1121.06	1397.45
1665.18	6418.87	4618.36	3864.83	2029.58	4180.62	1026.28	918.075	956.275	1085.63	910.469	1197.53
2672.83	3608.94	5629.39	5015.78	5000.23	6215.23	766.038	1097.22	841.233	1040.41	933.114	1397
5415.27	2875.75	10257	23756.6	3649.42	6957.65	1105.09	1044.41	1096.93	1044.71	1085.23	1197.27
2044.99	2623.07	3235.16	3501.41	15944.7	1428.79	1170.98	1144.66	1077.78	1064.76	958.234	1396.75
3029.66	9784.96	3052.97	2700.47	2213.19	5408.15	904.507	1159.37	842.267	1006.76	909.729	1196.89
5991.23	4178.27	2664.3	2477.7	6210.31	5941.77	1019.1	974.802	1005.87	934.857	1033.76	1212.33
2023.64	4075.89	3387.82	3057.12	3749.46	1329.46	1151.27	1284.69	940.212	996.286	1048.19	1044.91
3890.19	6558.97	1633.69	6570.17	4287.79	1435.37	860.565	1097.22	1127.79	1111.19	1006.47	1044.69
2370.96	7398.8	4216.13	3527.92	4268.91	12887.2	1060.07	1062.3	995.101	933.671	845.25	1211.19
2132.35	2891.43	1047.8	7825.03	2326.89	5447.4	1149.82	1323.47	956.05	1000.64	1028.3	971.256
4279.12	5500.65	2385.18	1919.33	2683.22	11244.1	894.913	1092.41	1189.44	958.986	851.843	1209.9
3614.06	7990.18	3079.22	3600.67	2090.24	1333.48	1130.94	911.814	1053	1023.47	810.2	1043.42
2811.55	6294.65	990.391	25686.7	8006.61	1941.44	1023.11	1318.5	1043.8	976.071	1111.17	1043.21
5807.2	5015.26	1461.78	2175.23	3961.6	7724.88	947.319	1114.05	1208.21	943.486	956.486	1192.07
5943.16	6478.07	5514.92	2286	2253.93	1314.43	1238.06	1055.92	1067.36	1085.04	933.438	1209.28
1893.67	3685.48	1624.2	16703.5	2509.21	1189.35	977.328	1156.25	1108.14	1115.91	1144.7	1191.87
6384.37	8453.69	1567.39	2965.67	3142.84	4620.43	817.304	1010.21	1384.57	967.114	871.143	1390.23
5419.27	5003.27	5272.49	3482.73	1935.42	4453.74	1098.42	1215.3	935.116	1041.62	933.562	1389.85
2604.21	3229.44	1386.38	5141.58	2670.95	1571.39	912.938	1171.81	1080.35	899.643	998.188	1190.93
3302.39	13835	1413.51	4285.65	3342.59	1098.89	801.725	1037.68	1105.2	879.114	917.017	1205.65
2896.29	7155.95	3015.23	1468.93	3391.94	2342.86	1206.45	794.433	956.116	978.979	1214.76	1038.24
2935.38	3929.78	1587.76	5750.28	3168.87	3292.21	1034.41	1320.71	1064.44	914.929	1006.34	1202.49
2320.75	3619.27	3412	4819.04	2096.12	10993	824.754	980.474	1072.22	904.7	1019.95	1201.88
3836.9	5453.72	13747.8	1523.09	6343.36	1016.42	1021.35	854.186	904.87	1064.76	1540.36	1200.75
3776.03	4170.36	2513.38	6133.27	8197.29	3712.15	950.486	1248.62	976.888	861.114	1374.58	1034.25
2702.05	14093.7	3036.01	2860.09	2203.43	4240.27	864.029	1162.38	1191.19	897.114	969.25	1378.7
7801.71	4137.13	7536.58	1213.08	2585.94	1199.33	1053.23	832.454	912.551	987.732	1071.76	1376.47
2322.08	4636.57	2178.42	24556.4	10143.3	1315.96	963.2	1118.66	998.638	928.829	1313.15	1175.49
4590.93	5014.81	1894.76	3399.6	3131.12	2640.12	865	1173.05	1049.65	995.571	915.167	1183.94
2586.54	6720.3	3328.07	1657.25	2506.23	3630.38	1102.04	810.979	957.319	1107.83	1012.52	1021.12
4755.2	4363.57	1807.08	4646.55	3594.28	1273.22	974.067	1084.8	971.025	890.429	1319.86	1020.49
3758.31	2114.19	3462.34	2904.31	5137.16	1210.08	927.188	1175.22	985.105	1030.54	1132.18	1182.88
2292.39	7146.3	7488.34	1651.71	4794.09	2115.55	1113.42	882.021	930.942	1224.55	971.962	1162.07
2403.59	4481.16	3850.43	8195.06	2876.48	4044.39	962.833	1038.92	966.625	940.9	1029.88	1158.84
7727.67	3250.22	2849.66	3195.11	2291.31	1312.61	916.797	1275.09	958.419	1051.76	1011.52	943.012
4028.53	4381.64	2339.65	2075.78	4672.41	2736.19	1244.62	937.876	941.203	1092.06	790.087	1351.58
3047.03	4511.48	2399.19	8200.06	3305.44	2948.78	910.067	1107.46	901.763	971.029	908.546	1157.81
6607.7	3949.46	2961.74	3034.53	2263.38	6891.34	879.203	1172.32	1052.74	1194.7	868.308	1350.7
2202.58	7839.11	8120.96	1869.62	2027.57	1323.17	1189.74	923.454	927.913	914.412	853.2	1174.35
1599.11	4393.89	4745.21	7570.74	3406.89	14477.5	1030	1084.32	913.8	957.557	1079.37	1173.87
6062.23	3150.74	5619.5	7446.57	4732.79	4331.52		1123.07	1044.99	1283.26	978.692	1156.47
3867.42	1750.29	3452.55	1309.74	2675.29	12342.2		981.907	894.797	936.113	938.188	1172.65
2802.97	7175.35	4388.7	6906.39	2720.81	1231.92		1049.86	977.775	977.257	961.66	1172.13
7571.02	3841.41	3582.04	8430.48	1803.5	1885.17		1067.85	1045.16	1233.56	961.654	1154.94
3286.21	1605.06	6676.7	19430.8	2912.16	7942.85		1017.44	891.696	872.454	904.362	1346.42
2705.38	11395.8	2617.5	15400.9	1969.01	7646.5		925.825	939.125	925.043	1087.17	1150.31
7227.3	3578.26	1809.51	6604.8	2815.01	2757.42		1142.6	1034.45	1647.51	1132.46	1166.8
2631.22	2120.04	9514.56	2610.46	2826.34	2730.95		1151.28	827.594		918.75	1150.1
4630.62	6475.17	4923.79	9753.89	3479.66	4540.38		1018.38	909.575		1212.34	1341.27
10147.9	7610.68	1734.33	3259.85	1921.87	4942.19		1283.65	1191.39		992.865	1149.31
3261.91	1954.3	5379.04	2201.82	10086.4	3848.21		1043.2	872.58		971.725	1148.89
1689.22	6747.62	2470	22359.7	4522.73	4110.48		1098.09	911.788		1220.36	1340.28
3783.84	4660.75	1585.08	19351.7	6541.14	8114.29		1318.01	1241.95		1070.81	1148.57
3505.94	2166.09	4901.71	2045.03	4098.19	2639.59		1013.55	898.087		852.925	1146.97
2163.41	7243.61	2120.72	20008.3	3559.28	2157.95		964.462	893.812		1216.34	1163.12
5840.94	2582.58	3558.12	1973.55	10374	2930.49		1214.32	1157.96		1149	1160.65
3979.51	4895.54	5927.96	2373.05	6882.19	14543.1		1127.21	914.464		928.825	1142.47
3544.35	6303.3	6589.06	7505.84	3060.89	1648.39		908.725	831.05		1178.41	1330.23
16942.6	2233.34	1750.1	1726.17	3111.81	2172.42		1461.11	1222.92		1032.15	1328.87
5459.32	1644.75	9622.61	3864.89	3375.69	2053.71		1088.1	901.087		943.513	1138.99
4565.23	8485.71	4220.99	23632.6	4020.82	3276.6		900.825	939.475		1290.27	927.081
5939.14	3864.17	3154.65	2855.86	7878.59	7856.29		1334.33	1320.71		1172.85	995.587
7054.94	3597.97	6756.55	2966.16	2096.42	2288.56		1085.54	914.058		1082.25	1137.5
2138.17	6279.53	5499.78	21242.4	1468.54	3161.55		1034.7	1047.53		1088.85	1135.03
5400.22	2865.29	4085.83	1572.55	4481.23	17294		1300.61	1069.71		1087.4	1151.35
4109.73	3175.57	4247.95	2259.46	2874.46	1794.75		968.904	884.116		990.825	921.849
1972.4	4821.19	3512.32	24247.3	3998.52	2320.05		1075.39	943.513		1039.98	1321
11632.4	4761.56	3325.9	3106.36	6328.41	2261.2		1582.83	1497.78		1011.6	1130.83
4637.55	2658.32	3150.78	1992.02	2888.82	4183.52		1168.71	934.246		1074.33	1130.14
2797.5	10682.9	4158.27	25320.9	1860.13	1536.77		997.625	957.7		1049.42	987.312
7109.89	1555.83	6855.19	1829.81	2417.3	2817.64		1289.96	1367.11		1029.77	1144.68
2610.78	2720.29	2213.11	3348.5	1435.23	2798.54		1205.78	858.696		1121.54	916.105
2546.14	15207	4952.68	22627	4537.44	5128.32		975.925	890.6		1218.45	983.638
8802.82	1946.91	2598	6795.4	3510.71	2818.18		1204.37	1179.09		1060.12	1138.25
2808.18	2879.7	3649.04	3972.11	5539.42	8770.04		1145.92	968.609		1338	1137.57
2533.8	9281.89	1202.36	4790.66	2042.95	4030.31		841.897	925.5		1148.9	1307.57
5266.46	3691.28	3743.06	11563.5	5539.96	2686.97		1098.92	1313.59		986.135	1117.73
1754.1	2806.96	4810.77	3141.31	5221.13	1400.95		1133.92	887.188		1296.72	1117.01
4476.61	7710.15	1448.86	2831.96	3287.42	3410.14		975.186	880.6		1102.1	1115.66
6796.81	2076.57	4422.56	4556.93	1955.98	2736.66		1111.32	1160.58		1035.83	1110.67
1763.95	3270.16	1585.84	3411.9	3302.46	3223.95		1098.39	1133.52		1361.59	1107.87
3243.64	4422.51	6338.77	2213.75	1366.91	1442.11		955.895	912.888		1282.45	967.325
7338.15	2639.71	2202.19	19237.1	3449.2	2218.45		1107.31	1276.92		879.885	1288.78
3882.41	3157.24	2380.59	8797.04	1760.62	2235.63		1036.79	1165.41		1345.44	1288.77
4979.5	9599.97	7404.55	20965.4	6477.95	9474.7		1158.54	923		1081.9	1104.2
8998.26	1906.29	3239.43	15952.7	1440.44	1339.56		1035.81	1369.12		1032.65	1117.41
6490.44	6152.01	1954.49	4786.88	3650.91	3270.62		1082.69	1077.97		1525.25	1100.31
3332.01	3462.15	4503.29	13799	1753.35	3039.44		1084.14	1049.62		1290.3	1283.23
8368.76	3343.57	5119.02	12150.9	5030.86	3839.11		1130.51	1266.58		1013.25	1281.73
4182.18	1683.16	1608.43	9713.38	1399.71	1870.6		1147.7	973.078		1175.83	1280.63
3751.27	4167.89	4779.6	7687.07	2235.8	5824.67		1160.33	891.038		1185.57	1097.69
7390.43	2429.29	5462.8	14375.2	1778.37	4464.54		1077.9	1245.16		1091.29	1279.5
2099.92	2022.04	5329.65	9054.82	4909.56	1267.86		990.419	842.906		1273.12	959.425
9349.86	9186.39	1560.72	22029.8	1891.39	1301.5		1017.61	848.65		1142.43	1095.73
11459.5	2689.35	7914.78	2245.39	3053.51	3226.2		988.154	1271.33		1045.77	1094.14
2086.78	2394.95	4260.83	8676.93	2325.73	5736.31		1007.86	880		1214.79	1276.18
3766.71	1719.73	2512.78	10515	5103.44	1949.23		936.744	818.825		1164.1	1108.07
14274.5	4029.56	2775.28	1438.91	1797.26	3437.26		888.702	1159.92		1028.73	1273.78
2251.42	2260.22	2074.8	17887.1	1894.23	7054.02			858.266		1159.11	1107.58
4682.77	3375.64	2799.42	9639.91	2429.04	9847.87			868.212		988.9	1107.12
17210.2	2250.04	6992.82	1600.55	7984.12	3253.94			1290.34		1129.56	1090.56
2620.93	1622.89	1970.79	20194.3	5089.71	1915.99			918.984		1072.26	1090.4
4172.34	3517.96	9800.92	11936	2893.67	3675.52			866.712		992.233	1089.63
13664	4698.75	6367.29	1753.81	3762.54	3375.46			917.101		1350.56	1085.07
2033.19	2410.73	3803.72	9474.7	8985.42	24011.8			1124.72		1159.39	1084.49
5849.66	6809.94	4984.07	8627.29	2538.87	2451.36			972.425		1041.65	1082.84
8204	1920.92	2975.19	2128.68	2632.23	2792.73			1165.74		1460.54	1096.52
1921.78	6182.94	8663.52	7604.45	6291.95	4921.38			1002.73		991.513	1260.23
5436.21	4455.71	5584.59	3038.87	13657.3	2817.58			839.225		1048.68	1094.25
9483.14	2580.98	3858.34	2712.19	1413.13	1859.79			1047.43		1105.67	1094.22
2116.76	2337.44	3432.55	2930.26	6033.28	2378.83			975.562		1001.64	1078.49
3184.84	4690.09	5585.86	3576.99	5596.15	3990.23			833.616		1010.32	1093.65
8273.79	2314.43	4306.07	2946.75	1606.37	3841.2			966.739		1276.48	1093.01
1948.42	4899.56	3702.92	2926.84	1909.29	3677.37			1262.84		989.5	1091.42
2641.03	3605.03	3600.1	3486.57	6034.35	9114.17			1057.15		931.333	1090.01
4468.59	4795.51	4163.4	2288.11	4516.8	2528.77			1085.13		1228.52	939.125
2167.29	1491.84	3514.6	12910.5	1969.8	2256.07			1363.47		924.925	1073.17
4738.98	5311.57	5921.81	4805.67	1542.13	2060.24			1214.36		930.25	1087.71
13808.9	6314.44	2846.13	3724.39	3170.06	5008.25			991.957		1055.37	1071.76
3854.98	3771.26	5389.37	13146.6	6177.18	10871.8			1411.59		921.938	937.7
3438.66	4293.27	5136.79	3176.04	1285.8	1614.6			1111.54		880.867	1086.19
16114.9	3341.05	2172.05	2680.01	8900.59	3259.26			994.217		1067.42	1084.75
3493.86	3013.61	3599.38	8754.84	3064.3	8170.79			1353.78		1050.33	1069.01
3669.27	4125.48	4748.77	3880.36	4382.35	9165.02			1079.47		937	1067.6
12097.9	3497.75	4349.69	1904.44	1132.7	2596.41			1106.19		1019.67	1082.28
2517.28	919.804	1652.16	3918.14	1048.55	3227.28			1291.64		920.388	1243.47
4460.34	1408.69	5444.3	6958.94	5082.29	6138.06			944.4		857.983	1242.38
7882.91	4185.67	6578.64	2767.2	3211.8	4398.94			952.493		931.769	1062.27
1971.11	978.309	5742.46	10251.8	1175.81	4146.94			1188.97		1135.51	1060.04
4645.75	1265.11	6323.59	3574.99	1404.29	3391.33			984.125		940.667	1426.96
5616.57	4451.07	5040.06	3804.93	2072.89	2352.81			1060.65		916.827	1058.24
2421.5	3241.92	11875.6	11933.1	3315.4	2266.18			1077.81		1054.11	1054.31
1872.75	1445.91	3669.11	3898.67	1968.88	2685.46			1050.38		892.117	1230.02
6644.25	5706.83	4253.69	3442.22	1568.17	2430.57			1113.86		925.288	1069.35
3579.89	1052.48	8334.05	11720.5	2846.67	1315.68			1043.3		1094.04	1053.44
2437.75	999.898	1951.5	14747.2	4248.3	1203.81			1081.24		963.9	1227.07
3226.78	5447.25	1279.28	17175.2	2073.55	1339.42			951.623		905.288	1051.4
3853.67	1008.09	3929.97	3256.51	1249.06	3402.26			1020.45		1074.36	1064.84
3602.81	1464.27	2333.67	12741.4	3302.87	1148.51			1254.4		861.733	1222.7
4400.8	5755.06	2310.97	2205.07	5948.4	1362.3			974.696		918.981	1046.14
2593.55	1211.74	5754.96	6065.46	1249.71	1275.08			1125.81		1141.69	1044.27
2922.96	4513.28	2203.42	5678.64	1300.74	3202.07			1121.53		852.133	1139.53
9258.36	5864.74	1619.5	2070.09	1333.84	1079.47			864.725		1146.5	1040.4
3413.54	1277.33	3977.11	7592.24	2768.07	1631.49			1167.8		1118.64	1038.63
2487.33	1377.26	6342.73	6488.49	1523.24	1108.54			1057.01		869.767	1211.67
6718.45	7412.26	1812.07	6654.04	1543.99	3328.28			920.667		1048.33	1051.87
1965.7	2835.33	2588.17	2862.86	2252.7	1005.89			1317.16		1033.7	1033.53
4302.35	1303.75	2654.32	5004.19	3774.82	3292.65			1132.94		836.417	1203.65
5883.23	6998.59	2721.01	18691.3	1237.83	1010.87			863.449		1105.42	1202.12
2199.2	5441.89	1605.95	2572.45	1931.46	7814.94			1258.77		1049.88	1029.51
4310.6	1517.45	2346.09	6317.43	1117.66	1073.04			1067.65		947.233	1028.73
4522.84	6089.03	1649.17	12343	6864.32	1499.37			888.71		907.058	1199.75
2863.09	4620.08	1874.89	1417.27	1020.26	2163.26			1140.89		1123.01	1027
2637.39	2403.84	3534.47	5486.43	3569.48	3908.71			1055.92		936.217	1197.6
8812.18	9177.66	1553.08	1426.77	5188.14	1177.8			952.116		910.904	1196.23
5669.65	1687.7	4155.51	1512.69	4970.07	7278.83			1042.12		1050.88	1020.01
2066.75	1444.55	3368.22	8528.15	1567.95	1505.44			1170.53		1017.25	1018.03
1889.79	10331.3	2392.75	1222.02	3442.8	2680.52			827.159		927.269	1018
2446.27	1672.9	1230.44	1589.73	2523.06	1408.83			1208.62		1070.95	1012.94
3861.63	1615.56	3090.97	7647.02	2971.02	7563.48			1079.6		982.183	1178.28
2957.69	4239.47	4150.61	21184.1	1088.24	1688.66			2208.99		936.019	1177.37
5615.11	1408.08	5030.52	1210.24	1650.38	3807.81			997.594		997.25	1357.88
3040.41	2442.23	5392.8	4541.82	2829.23	2352.56			873.188		970.05	1007.07
4253.29	4787.05	7003.98	1336.26	3230.96	13645.2			1012.16		891.551	1172.58
3586.7	2859.46	1100.92	1721.09	1550.42	1709.39			989.625		1013.98	1171.15
3297.72	2764.16	4702.79	16937.1	3813.11	2997.66			826.5		916.4	1002.11
5641.02	7629.15	6147.56	920.331	1729.01	1371.34			931.112		965.986	1168.83
2823.01	2469.84	1956.09	1648.22	3834.46	1991.1			1085.2		913.062	1166.43
4191.88	2185.67	4211.65	5099.44	1799.44	1848.19			1041.89		931.3	1014.23
6621.05	10967.5	7499.87	1401.29	2558.44	2208.31			945.575		960.536	999.729
3635.5	2603.3	1442.43	5205.07	1834.49	1407.43			938.344		987.062	998.786
4561.76	1294.52	5658.78	2580.57	3979.29	1141.46			950.625			998.771
7883.04	15368.4	4496.12	949.066	1706.73	1651.39			978.225			1012.25
2198.72	3722.58	1289.9	1967.83	2778.07	2797.31			904.078			994.586
5040.23	1284.59	7811.57	1063.23	1701.16	1438.98			927.862			869.263
6458.94	8252.43	8530.5	8043.66	3667.19	1216.29			1295.29			993.114
3563.07	1760.2	5059.58	2717.56	1478.61	1330.23			877.167			1006.17
5250.75	2557.03	5013.15	1019.51	1949.86	2623.07			1046.44			991.2
2718.32	9953.41	16492.4	5285.67	1507.26	1394.18			1041.89			989.814
3971.18	1337.51	1941.15	2375.16	3138.14	1259.19			853.283			989.114
9742.67	2144.84	1337.98	2167.52	1230.83	1609.51			1353.96			1003.1
2598.77	13665.8	7344.03	3441.8	1702.99	2448.57			1040.49			1002.78
3273.8	8121.66	1776.18	2130.9	1546.54	1514.61			985.083			1150.55
8052.45	1890.27	6847.31	3577.23	2720.46	1253.7			1093.53			985.343
2242.75	5978.5	12173.3	1989.29	1261.8	2134.1			1010.09			1149.22
2378.09	1358.36	1386.35	22221.3	1783.63	2490.41			968.85			984.771
7331.69	3784.67	5070.95	2083.99	3484.12	2356.15			1187.03			980.8
2824.18	12547.8	5117.57	1730.84	7582.5	1602.83			1033.39			980.757
3163.88	5735.88	1826.65	3246.03	1642.93	1623			998.067			979.357
2556.93	4095.91	5944.15	1334.89	2846.93	2121.01			934.35			978.9
3009.3	3489.94	6309.71	4546.02	2127.44	1459.67			1046.08			993.029
2381.85	2910.81	5084.32	2688.39	7425.37	1169.56			1043.58			978.743
9534.02	4831.16	3391.86	1473.09	3071.03	27190.5			1026.28			1140.05
6057.42	7280.89	6015	1840.26	2291.48	2113.47			1418.92			975.114
1679.9	4757.4	3032.65	3261.43	3068.7	2044.29			1040.35			972.029
2742.46	4225.19	6924.39	1202.11	3687.73	1219.42			975.85			969.629
6466.13	7150.05	3886.79	1891.49	5795.11	1514.4			1095.29			976.319
5128.95	6330.65	1422.79	6090.37	4046.89	3536.24			1145.52			962.171
1906.61	4921.01	2604.48	12030.7	3076.39	1713.78			931.4			961.3
2202.1	4272.91	12340.3	2343.88	3770.33	1417.94			891.913			1116.93
3196.74	2164.29	4898.7	2156.4	3259.23	1462.07			1002.27			1114.4
2510.65	3310	2478.25	7878.28	2575.94	2030.17			910.075			1111.1
1598.53	9204.05	6405.85	1773.79	2801.01	4408.23			1019.41			965.812
4209.82	1586.01	3247.22	2824.5	4622.14	1470.8			954.033			1102.5
3603.47	3792.09	3279.2	2102.02	1955.24	975.686			835.675			944.9
1623.4	5981.25	2713.81	1872.57	1702.83	3193.43			978.263			944.357
2997.07	4199.52	4487.7	3428.31	1879.56	18119			999.45			1096.7
4712.14	1855.21	4103.11	4428.33	5059.63	1778			834.013			953.174
2144.43	4860.79	4399.83	1663.36	1884.73	1105.64			1045.46			1093.02
4750.48	2863.51	1454.53	3075.31	3406.21	2186.84			1172			1092.05
5757.81	3507.84	2470.26	1660.14	1813.35	2146.07			826.725			1259.17
5147.43	5589.46	2155.02	2334.89	2535.93	14774.7			994.513			1082.18
4207.08	4345.01	2862.81	3540.59	1841.95	1329.63			1210.22			1081.93
3061.35	3800.79	3325.97	1937.16	2749.69	2597.13			878.225			1247.48
2232.89	9404.76	2741.03	2835.88	5553.07	6298.23			986.712			935.507
2880.21	3553.53	2547.33	6093.04	3456.67	3986.98			881.633			1070.05
4506.1	2550.63	4709.73	2607.65	5309.98	3487.85			870.737			1059.15
2780.08	13293.2	5095.41	3097.05	2281.84	3313.88			967.35			907.214
2262.83	2221.21	4348.31	3673.03	2338.38	2353.65			903.15			906.243
3201.44	3653.94	5707.23	3379.65	4205.66	1590.99			1437.74			1042.25
2971.83	9758.94	4561.77	1574.33	6527.72	2250.7			952.25			1042.12
2827.02	2741.56	3593.89	3453.86	1709.37	4133.2			876.417			888.157
3971.53	2198.22	2187.7	1645.63	2891.38	2201.22			971.663			884.029
1869.89	9242.71	3597.05	2002.09	3230.87	1775.62			1135			1027.98
2284.74	2410.78	8389.3	3326.31	5117.37	2475.26			936.267			1026.23
2532.26	3384.89	1952.06	3585.5	1389.22	4213.42			1631.58			1023.4
2211.3	3183.92	2726.87	2023.05	4136.55	4340.78			814.087			1022.83
2583.04	2433.78	3343.81	2589.58	9986.53	1398.92			902.117			873.586
2163.96	1637.36	3741.27	2000.05	2660.39	3981.7			953.175			868.6
2763.2	3952.31	3925.02	12318.1	1378.81	26597.8			832.45			1009.77
1533.33	4285.4	3293.05	2445.85	4000.93	2545.36			910.467			1009.33
3108.02	3189.29	1379.27	3213.69	6727.27	4359.83			1181.56			997.667
3772.76	5899.51	7500.66	3631.64	2533.18	7635.76			915.087			994.883
2353.25	2142.72	3355.06	2423.61	1111.81	21527.5			1007.04			993.25
4036.23	2923.36	941.615	2042.64	4680.85	3758.69			1041.17			982.55
2563.1	6634.94	8111.8	7112.03	3827.2	1973.16			906.3			982.533
4499.03	2513.49	1339.06	2661.99	1640.17	3869.49			1036.37			981.283
2005.7	2052.65	3679.5	4367.28	1333.96	20399.8			1074.49			966.233
4838.69	11077.1	7768.52	3777.73	1944.79	3410.83			906.275			899.734
2771.71	2707.28	3509.26	2920.01	3523.17	2729.98			965.49			957.95
2986.88	1942.05	2129.72	3189.76	2493.98	11864			986.1			1098.83
4519.4	14262.1	7328.84	2598.68	1729.91	15269.7			845.513			1078.37
2966.92	6348.5	5410.05	2899.55	1710.86	5125.33			991.74			926.383
2428.34	1728.53	2116.52	6474.41	6885.1	1640.75			1184.47			924.45
3856.99	12443.2	4285.04	7025.62	2081.82	2353.48			853.688			1248.64
3502.01	4990.47	4840.83	1763.7	4364.65	23036.8			1141.38			1051.96
3703.54	2528.61	2748.03	11077.3	1944.11	2058.81			1102.03			1221.14
1962.52	2887.45	11203.4	6488.74	5627.47	2031.9			920.75			1009.96
1460	2056.57	5959.21	2837.3	3210.61	1688.58			1528.96
3389.6	3143.17	1977.03	2859.86	1489.93	23074.2			1174.41
2689.22	2652.43	10889.5	2782.79	1676.99	1817.67			843.475
1728.01	1838.17	2829.75	12168.8	6016.5	3124.86			1062.68
4266.27	841.15	2896.17	2570.73	2196.28	2755.68			1039.67
2178.55	5931.3	12985.6	2621.76	1562.6	20760.6			910.6
3155.39	3203.2	3183.57	3840.92	3277.89	3025.76			1165.1
3020.06	1470.83	3979.07	15939.9	9998.41	18349.9
5701.35	8588.66	6641.94	3951.94	2453.89	2109.71
2474.05	3244.49	4165.68	2709.63	1308.71	20636.2
2725.51	1679.94	2100.56	9661.11	3271.09	1581.08
6816.69	4410.98	6099.61	6492.17	6378.49	6144.7
1511.59	4423.41	2073.94	3106.38	3722.57	3238.62
1259.19	1283.86	3137.8	4353.69	1508.46	23124.1
2519.07	5040.03	5121.5	9154.21	2885.51	3583.19
2135.11	3982.84	2888.93	3396.69	6131.81	3487.5
1671.65	1069.5	2290.79	2980.63	2602.54	9010.77
2922.84	6062.92	3936.11	2426.96	1428.21	21095.2
1520.04	3217.21	2240.45	2552.92	3113.71	2140.22
2261.55	959.337	2961.73	2847.55	6165.05	5737
2476.2	6746.53	2175.44	2632.66	2457.91	6027.02
1455.75	3214.91	4548.6	1739.93	1599.67	17330.7
3232.37	968.788	2374.65	5143.08	1790.88	1716.62
3174.01	5277.34	2224.6	3390.57	5162.37	4124.48
2080.68	5033.66	1857.77	24301.3	2051.32	20898.6
1950.77	1032.09	3702.86	4387.56	1945.34	5290.59
2096.29	2589.36	3390.53	5585.96	1853.47	2027.52
1463.26	1360.7	4950.4	9449.08	4544.48	18779.6
2275.5	1237.44	2483.73	4837.29	2915.73	25339.9
2053	4238.58	7074.85	2987.21	1364.68	5001.12
2928.74	3401.14	3321.05	3087.32	1812.24	1190.32
3851.71	1336.38	3396.97	6038.77	4107.92	15192.6
1242.61	4572.73	3212.1	3217.99	3354.14	21600.4
3578.98	3520.5	983.148	4928.64	2981.87	4930.95
2229.8	1331.76	2428.28	2937.28	2243.31	1611.53
2632.84	4050.94	3767.46	2986.37	4684.03	2572.99
2097.58	2204.88	2319.85	2780.93	3018.92	23699.2
2168.67	1245.29	2932.55	2909.51	1063.43	5418.9
2634.36	4359.61	2021.84	8703.89	2081.75	1826.86
2572.43	1416.09	1536.81	4494.88	4412.45	2563.55
1863.23	1751.15	2376.44	3157.61	1789.96	8877.54
2418.27	3578.51	1934.75	4893.48	1054.55	4087.78
3731.86	2601.36	3282	3686.18	2868.6	3519.32
1627.41	1468.11	2268.71	2424.39	4774.05	1596.99
2403.51	4006.06	3021.74	4694.41	2070.72	7033.6
4114.2	2036.96	5904.41	4771.4	1219.51	4068.99
4168.21	1403.67	2030.83	2741.67	2691.47	2980.56
1677.25	1958.77	3790.61	4146.89	4905.76	2292.77
3404.56	4202.52	4406.24	4501.9	2247.27	9683.28
4618.77	4029.79	2014.25	3900.71	1591.38	6771.45
2934.53	2751.49	2355.87	3065.03	2204.28	2186.87
1770.19	2021.65	3309.38	3890.8	8323.95	1757.95
3823.78	2989.69	4960.99	2094.76	2313.65	17613.5
2158.03	2029.46	3195.65	5202.4	1272.22	3415.77
2610.8	2383.01	1037.79	6344.61	2058.76	1791.62
2646.89	1891.23	1978.47	3059.52	7877.79	10873.5
4135.86	3159.66	1669.05	7935.35	2714.87	9331.34
2036.69	4098.01	3467.05	5265.75	2545.4	4667.88
5240.07	2057.33	1685.19	3372.51	2052.85	6161.9
2211.39	2168.16	1848.03	13712.5	5392.4	5372.28
3802.69	3267.02	1246.16	6552.5	2600.99	2464.98
1990.42	1416.56	4342.12	3696.2	2456.24	4019.78
1775.75	3067.14	4268.52	5533.7	3438.25	2652.58
1766.43	1308.05	6127.98	5855.12	6674.59	2316.51
6805.46	1409.73	4006.66	6141.75	3267.14	3217.64
2351.31	3558.37	2471.84	3280.61	1567.7	7161.22
2276.03	1515.94	1529.7	6453.74	1877.41	21525.1
2894.13	1437.34	2593.2	3014.26	8127.94	2192.93
1675.61	2789.94	3235	4509.44	4580.58	3289.35
7042.61	2107.14	1149.02	3547.93	1864.14	9984.9
3110.52	2781.89	3524.4	1287.44	2781.25	27270.3
2522.75	1704.19	9401.47	7308.94	7743.92	3142.29
2205.92	8532.08	1351.16	6980.49	6109.81	2088.38
2723.18	1721.05	1056.5	1663.19	5014.71	5662.23
2921.48	2552.36	5198.62	7070.66	2679.49	23566
3640.17	2044.02	1129.7	7338.4	5950.91	2067.2
1901.64	2338.74	914.417	2549.08	2287.93	3856.98
4154.25	2175.24	4227.22	4176.8	1785.57	19124.7
2725.7	5241.94	4317.55	8005.77	4105.95	19743.5
1737.09	1415.59	1192.2	3252.56	22493	4824.39
2182.75	1338.2	3660.77	5069.09	1745.2	2422.53
2115.48	6689.4	3018.32	5194.19	1433.38	4631.63
2782.2	2516.79	2828.7	7051.31	2538.6	3575.02
4287.93	2362.44	4711.53	5523.44	8733.52	5194.4
2389.91	1722.7	2238.18	6868.2	1743.81	2367.03
3064.02	2138.7	2584.64	3708.87	1698.94	5514.13
2131.43	2322.93	4775.11	3950.24	1522.1	4871.48
2566.07	2116.16	1121.04	17825.5	9114.19	2106.4
3055.67	2120.42	1785.59	1042.13	1359.23	3126.25
2632.36	4977.21	6163.27	3443.27	1499.85	3607.99
4158.24	2918.73	2026.45	5428.2	2081.26	17727.4
1815.54	2840.13	2073.67	1878.43	1699.07	2277.89
4615.88	3464.71	6872.24	4781.5	4176.13	6336.73
2536.42	2737.78	1279.87	14141.5	1289.94	5288.77
3020.94	2894.11	1691.25	1462.17	2251.72	11101
3487.09	4386.54	7423.79	17466.5	4010.31	2748.65
2766.91	2487.64	2866.03	8414.39	4678.19	5462.51
	2449.03	4532.58	1145.3	4573.97	14589.9
	3084.37	3414.3	16132.6	3561.67	8543.86
	1701.28	5201.19	10978.2	2429.7	2648.15
	2420.3	3755.7	3526.98	2613.27	8712.86
	2217.51	4397.36	4072.45	3419.22	16492.2
	5057.4	6626.37	9049.2	3220.29	19054
	2384.87	2542.69	1355.14	1460.36	8298.11
	4701.54	2163.97	5053.2	4020.76	9820.22
	2620.99	3997.95	6571.6	11960.7	8325.52
	2999.49	2359.31	3913.8	3258.08	2958.1
	2201.11	5061.19	5979.79	981.485	4194.11
	1358.35	2280.26	15761.6	5080.25	6483.02
	2831.32	3731.12	1705.72	2507.98	5637.94
	2867.2	5602.51	10045.9	3512.54	3979.72
	1729.56	3162.51	8578.45	1087.99	2610.9
	2300.16	4177.47	1768.83	2818.17	6456.29
	3404.01	9495.15	10540.4	5179	7749.87
	2509.96	1397.78	9848.92	6392.41	2683.38
	2684.08	4031.42	1742.96	1148.26	2462.56
	4086.11	3712.62	3406.57	2404.17	7755.34
	2930.79	5599.74	5691.65	6694.22	6791.84
	2470.31	6509.24	2101.48	5771.17	5275.11
	3419.55	5060.15	3078.3	1453.42	6117.18
	1997.95	1621.24	5256.68	1989.05	5072.81
	2797.93	4137.05	1995.16	7451.25	5330.41
	4251.89	10649.7	4843.76	3115.86	4742.04
	4132.79	1646.13	4951.77	1316.34	7278.42
	4861.54	20460.8	2861.22	3237.12	7124.71
	1495.73	9238.79	3849.48	3119.86	5348.73
	1663.95		6630.58	4296.76	6040.26
	4547.48		5044.8	1312.69	2869.73
	1754.17		2847.59	2995.32	12141.7
	2616.84		10519.2	4659.37	7266.12
	2603.2		999.128	3213.94	4713.51
	3595.48		4301.2	1178.05	3149.41
	4616.73		6946.54	2007.22	5594.78
	4293.59		2120.89	4074.39	10733.4
	1635.67		5635.38	6092.09	15347.3
	2348.97		6198.28	2747.03	3741.8
	3946.11		1445.34	3006.61	9234.43
	2496.5		8861.85	2889.84	4729.36
	1688.41		14224.7	2874.19	8487.84
	1472		23418.8	1808.31	6550.99
	1813.72		5956.42	3146.93	5640.47
	2513.65		6509.01	4682.74	7003.27
	2963.84		24357.8	3069.68	4390.81
	3286.98		6266.45	1859.83	3730.9
	2553.05		7389.85	2793.78	3570.19
	4595.69		23103.2	4836.55	14745
	2301.41		5618.87	5644.02	4741.15
	3963.56		5359.12	1899.07	3120.5
	2764.13		11336.1	2264.81	6648.65
	2814.91		6039.76	1722.07	7894.48
	2331.19		7424.64	1840.29	9029.23
	4660.6		8099.04	2277.27	1900.63
	2100.12		5999.53	2359.45	6735.98
	4334.32		5627.6	7061.55	14516.4
	3062.47		2307.88	2390.39	3909.46
	4767.21		4598.09	5059.5	3060.13
	7471.54		7889.25	2756.64	3623.1
	3126.06		2727.06	4245.33	22591.2
	3951.04		9138.01	2841.94	13675.2
	2855.94		7654.14	6761.15	1760.41
	5250.68		3572.56	3126.59	10136.2
	2538.53		4491.47	4551.65	9746.37
	1682.94		8910.64	4871.43	10091.4
	3131.91		11134.2	2057.47	2661.1
	3323.86		2843.07	2657.59	15505.9
	2108.36		9559.16	2730.22	10519.5
	2136.66		6262.99	5045.07	14981.9
	4898.68		3826.37	1597.78	2679.01
	1732.48		11847.3	2049.58	13544.3
	1706.56		5797.31	5112.42	6149.23
	3924.17		5129.51	5300.8	5695.56
	5332.13		17856.4	1302.55	3209.51
	1334.63		15968.4	3340.96	15441.5
	1970.39		5896.22	6656
	1135.21		14245.7	3182.22
	2370.21		2890.53	2202.02
	3112.4		3304.8	2558.28
	1736.92		14442.2	8300.93
	4028.4		10581	5060.85
	2927.8		6553.99	2493.33
	2985.07		7100.14	2466.54
	2458.3		3790.16	6911.19
	3043.81		7861.18	2224.74
	3379.31		15116.7	1778.37
	1534.93		6779.99	4495.1
	2220.32		5641.83	10940.8
	1840.97		10398.9	1809.58
	2376.88		3074.96	1648.09
			3518.35	4472.7
			15860.8	6201.87
			3824.98	1514.06
			4658.22	2644.22
			14558.8	1389.13
			2495.38	1994.86
			3769.3	2299.04
			18848.5	5880.43
			4657.57	2384.16
			7040.42	1912.52
			14068.1	3422.52
			16105.1	2365.15
			3012.3	3066.9
			11053	2171.2
			6478.83	4054.99
			5625.95	1682.13
			18049.2	2075.35
			2288.56	1949.39
			3419.86	7050.58
			7167.06	2876.03
			9114.35	1843.25
			5827.33	5504.03
			7924.96	8879.94
			5390.59	2670.47
			3845.52	2809.49
			20390.1	2459.7
			5216.7	7620.72
			4492.16	2134.49
			8028.41	3499.84
			4313.72	3024.91
			18724.1	3887.8
			23837.4	3798.05
			4282.98	3103.26
			10273.2	5150.62
			22500.3	7387.73
			3710.51	1909.5
			11314.7	1267.88
			16698	5471.52
			2199.89	2284.07
			14895.6	2377.34
			22276.7	2137.1
			15908.1	3626.52
			5199.52	1646.54
			23569.7	1671.46
			20378.3	3259.2
			12370.4	2353.3
			18642.4	1685.64
			14696.1	1866.76
			18520.8	1631.81
			8590.93	7171.96
				1594.61
				2103.58
				1858.04
				8216.33
				2949.64
				4013.97
				1409.32
				4419.52
				1556.14
				3303.48
				2243.91
				3893.83
				2322.89
				3013.64
				1303.27
				2462.9
				1798.76
				2180.69
				7087.69
				2577.14
				1863.85
				2565.01
				2124.6
				2927.07
				1875.06
				3131.8
				1843.94
				2120.75
				3057.6
				2776.18
				4586.15
				2128.43
				3473.64
				2091.32
				2370
				3001.77
				4371.23
				3298.11
				2448.72
				14709.9
				5660.02
				3692.62
				2127.3
				7829.46
				2769.88
				4795.85
				2441.41
				8633.16
				6692.55
				3579.02
				1545.14
				2726.03
				6273.05
				2933.45
				1794.89
				2176.14
				2870.04
				2889.83
				2399.06
				4043.09
				2188.43
				4764.24
				1147.65
				2995.99
				2066.9
				1718.66
				1764.25
				1484.04
				2724.14
				1444.36
				1980.29
				2119.75
				2095.79
				1313.49
				2326.14
				2137.99
				2041.11
				1227.8
				964.089
				2142.29
				2371.68
				1989.05
				1113.38
				2417.93
				5107.11
				1072.39
				1026.49
				2557.83
				5341.27
				1247.75
				1014.2
				2587.75
				3233.59
				932.608
				1483.27
				3203.88
				2317.59
				1119.88
				1714.37
				3258.71
				2798.43
				1211.93
				1909.07
				4596.71
				2181.46
				1159.66
				2545.91
				7441.15
				3496.62
				6219.06
				4555.57
				2175.61
				3220.69
				17256.1
				1828.34
				2464.03
				3181.66
				5632.77
				1896.03
				3078.41
				2791.9
				11196
				2857.77
				2461.09
				2891.4
				2339.84
				2131.37
				4885.97
				5524.41
				1576.45
				2138.14
				4510.49
				5811.82
				1539.2
				3222.89
				3354.36
				2866.89
				2349.77
				2170.7
				7760.07
				2678.12
				2120.81
				2297.07
				6882.13
				5279.01
				2839.79
				2278.7
				5509.51
				3552.09
				1519.39
				1961.29
				5028.25
				3299.85
				1404.91
				2285.7
				4088.49
				3971.47
				2137.13
				2097.63
				3164.69
				3854.05
				2216.55
				2070.7
				4038.73
				4823.23
				2292.42
				2454.07
				5806.52
				3483.28
				2590.17
				3519.54
				5495.15
				3719.09
				2967.3
				1804.4
				3106.11
				4065.19
				1861.7
				2225.24
				3858.71
				4881.51
				1963.38
				4816.05
				5917.11
				3736.51
				1850.46
				3980.53
				3926.6
				2742.61
				5335.33
				5603.86
				2579.71
				3586.51
				3227.66
				8786.4
				2907.67
				3475.95
				2779.71
				2407.9
				2457.81
				4794.81
				2028.15
				2353.43
				4141.19
				3914.07
				2160.7
				4184.99
				5238.39
				2620.82
				4498.81
				2239.98
				6166.14
				4681.25
				1915.48
				4250.54
				2932.15
				3749.18
				1458.23
				2060.49
				3773.4
				2407.21
				2335.42
				2606.75
				2298.06
				3637.81
				2446.35
				2587.87
				4093.25
				5866.09
				5736.73
				3253.86
				5393.39
				2841.62
				6320.12
				2817.43
				2267.08
				4868.64
				4991.27
				3524.34
				5038.77
				4541.96
				3105.7
				3251.96
				1778.81
				2681.44
				1885.64
				2735.79
				2214.83
				3538.05
				8010.16
				2123.15
				4100.04
				2463.28
				2335.38
				3821.2
				2719.4
				3006.53
				2980.99
				5565.42
				1518.69
				3415.31
				2511.91
				5717.22
				1918.73
				3730.49
				5948.84
				4436.06
				2076.58

## Sheet: Fig4k
		Replication timing (MFA-seq)
Chrom	Chrom size (Mb)	(-) RAP	(+) RAP	RNAseH1 KO
LmjF.01	0.268988	0.327555	0.0130724	-0.032447
LmjF.02	0.355712	0.366269	0.157452	-0.0168772
LmjF.03	0.384502	0.326181	0.0723427	0.0184768
LmjF.04	0.472852	0.32827	0.227117	0.103594
LmjF.05	0.465823	0.320239	0.0495884	0.0765119
LmjF.06	0.516869	0.380581	0.0843582	-0.0179714
LmjF.07	0.596352	0.288706	0.133299	0.0715617
LmjF.08	0.57496	-0.160601	-0.217932	-0.214689
LmjF.09	0.573434	0.330182	0.13894	0.070693
LmjF.10	0.570865	0.264874	0.102022	0.096969
LmjF.11	0.582573	0.207636	0.00260985	0.0532778
LmjF.12	0.675346	0.0524449	0.0312409	**
LmjF.13	0.654595	0.187406	-0.0030209	0.0420001
LmjF.14	0.622644	0.104533	-0.0358512	-0.0300192
LmjF.15	0.629517	0.137551	0.0229546	0.0184673
LmjF.16	0.714651	0.264919	0.0942176	0.168012
LmjF.17	0.684829	0.270228	0.129656	0.0915657
LmjF.18	0.739748	0.18657	0.192919	0.198048
LmjF.19	0.702208	-0.0667848	-0.0798661	-0.0023436
LmjF.20	0.742537	0.115605	-0.0720937	-0.0126868
LmjF.21	0.772972	0.183042	0.106583	0.072818
LmjF.22	0.716602	0.0302078	0.0389958	0.0543457
LmjF.23	0.772565	0.111642	0.0303402	0.054379
LmjF.24	0.84095	0.128953	0.0449218	0.0728867
LmjF.25	0.912845	0.0319373	0.0424312	0.103903
LmjF.26	1.09154	-0.0610011	-0.0632743	-0.0258787
LmjF.27	1.13042	-0.063611	0.00852932	0.0645987
LmjF.28	1.1601	0.0370154	0.052016	0.0556326
LmjF.29	1.21266	0.0341964	0.0971904	0.100475
LmjF.30	1.40343	-0.116871	-0.0306999	0.294689
LmjF.31	1.48433	-0.339547	-0.221632	-0.147405
LmjF.32	1.60464	-0.214529	-0.0640415	0.0342198
LmjF.33	1.58365	-0.126834	-0.0394369	0.171174
LmjF.34	1.86675	-0.229402	-0.0924704	-0.0162135
LmjF.35	2.09047	-0.128679	-0.0115971	0.0118812
LmjF.36	2.68215	-0.279369	-0.0717819	-0.0760398
	**Removed due to chromosome copy number variation

## Sheet: Fig5f
LmjF.04				LmjF.05				LmjF.12				LmjF.14				LmjF.20				LmjF.31
(-)RAP P4	(+)RAP P4	(+)RAP P7	RNAseH1 KO	(-)RAP P4	(+)RAP P4	(+)RAP P7	RNAseH1 KO	(-)RAP P4	(+)RAP P4	(+)RAP P7	RNAseH1 KO	(-)RAP P4	(+)RAP P4	(+)RAP P7	RNAseH1 KO	(-)RAP P4	(+)RAP P4	(+)RAP P7	RNAseH1 KO	(-)RAP P4	(+)RAP P4	(+)RAP P7	RNAseH1 KO
0.842105	0.75	0.6	0.684211	1.07895	1.04545	0.64	0.710526	1.36842	1.25	0.96	0.894737	1.23684	1.27273	1	1.13158	1.21053	1	0.68	1.18421	2.13158	1.88636	1.56	1.94737
0.868421	0.795455	0.72	0.697368	1.13158	1.04545	0.88	0.710526	1.36842	1.25	0.96	0.894737	1.34211	1.29545	1	1.15789	1.28947	1.02273	0.8	1.23684	2.18421	1.97727	1.68	1.97368
0.921053	0.818182	0.72	0.789474	1.18421	1.06818	0.92	0.789474	1.36842	1.31818	1.2	0.894737	1.36842	1.29545	1.12	1.21053	1.34211	1.20455	0.88	1.23684	2.21053	2.02273	1.68	2.05263
0.947368	0.818182	0.72	0.815789	1.21053	1.06818	0.96	0.815789	1.39474	1.34091	1.24	0.894737	1.36842	1.31818	1.2	1.26316	1.36842	1.20455	0.96	1.23684	2.21053	2.04545	1.8	2.07895
0.947368	0.818182	0.76	0.842105	1.21053	1.06818	0.96	0.815789	1.42105	1.34091	1.28	0.921053	1.39474	1.31818	1.24	1.26316	1.36842	1.20455	1	1.23684	2.26316	2.09091	1.8	2.07895
0.973684	0.863636	0.76	0.842105	1.21053	1.06818	0.96	0.842105	1.42105	1.34091	1.28	0.921053	1.39474	1.36364	1.24	1.26316	1.36842	1.20455	1.04	1.28947	2.28947	2.09091	1.88	2.10526
0.973684	0.863636	0.76	0.842105	1.21053	1.09091	0.96	0.868421	1.42105	1.34091	1.28	0.921053	1.39474	1.36364	1.28	1.26316	1.36842	1.20455	1.04	1.28947	2.31579	2.13636	2.12	2.11842
0.973684	0.863636	0.8	0.842105	1.23684	1.09091	1	0.868421	1.44737	1.36364	1.28	0.921053	1.42105	1.36364	1.28	1.28947	1.36842	1.20455	1.08	1.31579	2.31579	2.13636	2.12	2.13158
0.973684	0.863636	0.8	0.842105	1.23684	1.09091	1	0.868421	1.44737	1.36364	1.28	0.947368	1.42105	1.36364	1.28	1.31579	1.39474	1.20455	1.08	1.31579	2.31579	2.18182	2.12	2.13158
0.973684	0.886364	0.8	0.842105	1.23684	1.09091	1	0.868421	1.47368	1.36364	1.28	0.947368	1.42105	1.36364	1.28	1.34211	1.39474	1.22727	1.08	1.32895	2.34211	2.18182	2.12	2.13158
0.973684	0.886364	0.8	0.842105	1.23684	1.09091	1	0.868421	1.47368	1.38636	1.28	0.947368	1.42105	1.38636	1.32	1.34211	1.39474	1.22727	1.08	1.34211	2.34211	2.18182	2.12	2.18421
0.973684	0.909091	0.8	0.842105	1.26316	1.11364	1	0.894737	1.47368	1.38636	1.32	0.947368	1.44737	1.38636	1.32	1.35526	1.39474	1.22727	1.12	1.34211	2.36842	2.18182	2.12	2.18421
0.973684	0.909091	0.8	0.842105	1.26316	1.11364	1.04	0.894737	1.47368	1.38636	1.32	0.973684	1.44737	1.38636	1.32	1.36842	1.39474	1.22727	1.12	1.34211	2.36842	2.18182	2.16	2.18421
0.973684	0.909091	0.8	0.868421	1.26316	1.11364	1.04	0.894737	1.47368	1.40909	1.32	0.973684	1.44737	1.38636	1.32	1.36842	1.39474	1.25	1.12	1.34211	2.36842	2.20455	2.16	2.21053
0.973684	0.909091	0.84	0.868421	1.26316	1.11364	1.04	0.894737	1.47368	1.40909	1.32	0.973684	1.44737	1.38636	1.32	1.36842	1.39474	1.25	1.12	1.34211	2.39474	2.20455	2.2	2.21053
0.973684	0.909091	0.84	0.868421	1.26316	1.11364	1.04	0.894737	1.5	1.40909	1.32	0.973684	1.44737	1.38636	1.32	1.36842	1.39474	1.25	1.12	1.34211	2.39474	2.20455	2.2	2.23684
1	0.909091	0.84	0.868421	1.28947	1.11364	1.04	0.894737	1.5	1.40909	1.32	0.973684	1.44737	1.38636	1.32	1.36842	1.42105	1.25	1.12	1.36842	2.39474	2.20455	2.2	2.23684
1	0.931818	0.84	0.868421	1.28947	1.11364	1.04	0.894737	1.5	1.40909	1.32	0.973684	1.44737	1.38636	1.32	1.36842	1.42105	1.25	1.12	1.36842	2.39474	2.20455	2.24	2.23684
1	0.931818	0.84	0.868421	1.28947	1.13636	1.04	0.894737	1.5	1.40909	1.32	0.973684	1.44737	1.40909	1.32	1.36842	1.42105	1.25	1.12	1.36842	2.39474	2.20455	2.24	2.23684
1	0.931818	0.84	0.868421	1.28947	1.13636	1.04	0.894737	1.5	1.40909	1.36	0.973684	1.44737	1.40909	1.32	1.36842	1.42105	1.25	1.14	1.36842	2.39474	2.22727	2.24	2.23684
1	0.931818	0.84	0.868421	1.28947	1.13636	1.04	0.894737	1.5	1.40909	1.36	0.973684	1.44737	1.40909	1.32	1.36842	1.42105	1.25	1.16	1.36842	2.39474	2.22727	2.24	2.23684
1	0.931818	0.84	0.868421	1.28947	1.13636	1.04	0.894737	1.5	1.43182	1.36	0.973684	1.44737	1.40909	1.36	1.39474	1.42105	1.25	1.16	1.36842	2.42105	2.22727	2.24	2.26316
1	0.931818	0.84	0.868421	1.28947	1.13636	1.04	0.921053	1.5	1.43182	1.36	1	1.47368	1.40909	1.36	1.39474	1.42105	1.27273	1.16	1.36842	2.42105	2.22727	2.24	2.26316
1	0.931818	0.84	0.894737	1.28947	1.13636	1.04	0.921053	1.5	1.43182	1.36	1	1.47368	1.40909	1.36	1.39474	1.42105	1.27273	1.16	1.38158	2.42105	2.22727	2.24	2.26316
1	0.931818	0.84	0.894737	1.28947	1.13636	1.04	0.921053	1.5	1.43182	1.36	1	1.47368	1.40909	1.36	1.39474	1.42105	1.27273	1.16	1.39474	2.42105	2.22727	2.24	2.26316
1	0.931818	0.84	0.894737	1.28947	1.13636	1.04	0.921053	1.5	1.43182	1.36	1	1.47368	1.40909	1.36	1.39474	1.42105	1.27273	1.16	1.39474	2.42105	2.22727	2.24	2.28947
1	0.931818	0.88	0.894737	1.28947	1.13636	1.04	0.921053	1.52632	1.43182	1.36	1	1.47368	1.43182	1.36	1.39474	1.44737	1.27273	1.16	1.39474	2.44737	2.25	2.24	2.28947
1	0.931818	0.88	0.894737	1.28947	1.13636	1.04	0.921053	1.52632	1.43182	1.36	1	1.47368	1.43182	1.36	1.39474	1.44737	1.27273	1.16	1.39474	2.44737	2.25	2.24	2.28947
1	0.943182	0.88	0.894737	1.28947	1.15909	1.08	0.921053	1.52632	1.43182	1.36	1	1.5	1.43182	1.36	1.39474	1.44737	1.27273	1.16	1.39474	2.44737	2.25	2.28	2.28947
1	0.954545	0.88	0.894737	1.31579	1.15909	1.08	0.921053	1.52632	1.45455	1.36	1.02632	1.5	1.43182	1.4	1.39474	1.44737	1.27273	1.16	1.39474	2.44737	2.25	2.28	2.28947
1	0.954545	0.88	0.894737	1.31579	1.15909	1.08	0.921053	1.52632	1.45455	1.36	1.02632	1.5	1.43182	1.4	1.39474	1.44737	1.27273	1.16	1.39474	2.44737	2.27273	2.28	2.28947
1	0.954545	0.88	0.894737	1.31579	1.15909	1.08	0.947368	1.52632	1.45455	1.36	1.02632	1.5	1.43182	1.4	1.42105	1.44737	1.29545	1.16	1.39474	2.44737	2.27273	2.28	2.31579
1	0.954545	0.88	0.921053	1.31579	1.15909	1.08	0.947368	1.52632	1.45455	1.36	1.02632	1.5	1.43182	1.4	1.42105	1.44737	1.29545	1.16	1.42105	2.44737	2.27273	2.28	2.31579
1.02632	0.954545	0.88	0.921053	1.31579	1.15909	1.08	0.947368	1.52632	1.47727	1.4	1.02632	1.5	1.43182	1.4	1.42105	1.44737	1.29545	1.16	1.42105	2.44737	2.27273	2.28	2.31579
1.02632	0.954545	0.88	0.921053	1.31579	1.15909	1.08	0.947368	1.52632	1.47727	1.4	1.02632	1.5	1.43182	1.4	1.42105	1.44737	1.29545	1.2	1.42105	2.44737	2.27273	2.28	2.31579
1.02632	0.954545	0.88	0.921053	1.31579	1.15909	1.08	0.947368	1.52632	1.47727	1.4	1.02632	1.5	1.43182	1.4	1.42105	1.44737	1.29545	1.2	1.42105	2.44737	2.27273	2.28	2.31579
1.02632	0.954545	0.88	0.921053	1.31579	1.15909	1.08	0.947368	1.52632	1.47727	1.4	1.02632	1.5	1.43182	1.4	1.42105	1.44737	1.29545	1.2	1.42105	2.44737	2.27273	2.28	2.31579
1.02632	0.954545	0.88	0.921053	1.31579	1.15909	1.08	0.947368	1.52632	1.47727	1.4	1.02632	1.5	1.45455	1.4	1.42105	1.44737	1.29545	1.2	1.42105	2.44737	2.27273	2.28	2.31579
1.02632	0.954545	0.88	0.921053	1.31579	1.18182	1.08	0.947368	1.52632	1.47727	1.4	1.02632	1.5	1.45455	1.4	1.42105	1.44737	1.29545	1.2	1.42105	2.44737	2.27273	2.32	2.31579
1.02632	0.954545	0.88	0.921053	1.31579	1.18182	1.08	0.947368	1.53947	1.5	1.4	1.02632	1.5	1.45455	1.4	1.42105	1.44737	1.29545	1.2	1.42105	2.44737	2.27273	2.32	2.34211
1.02632	0.954545	0.88	0.921053	1.31579	1.18182	1.08	0.947368	1.55263	1.5	1.4	1.02632	1.5	1.45455	1.44	1.42105	1.44737	1.29545	1.2	1.42105	2.44737	2.27273	2.32	2.34211
1.02632	0.977273	0.92	0.921053	1.31579	1.18182	1.08	0.973684	1.55263	1.5	1.44	1.02632	1.5	1.45455	1.44	1.42105	1.44737	1.29545	1.2	1.42105	2.44737	2.27273	2.32	2.34211
1.02632	0.977273	0.92	0.921053	1.31579	1.18182	1.08	0.973684	1.55263	1.5	1.44	1.02632	1.5	1.45455	1.44	1.42105	1.44737	1.29545	1.2	1.42105	2.44737	2.27273	2.32	2.34211
1.02632	0.977273	0.92	0.947368	1.31579	1.18182	1.08	0.973684	1.55263	1.5	1.44	1.05263	1.5	1.45455	1.44	1.42105	1.44737	1.29545	1.2	1.42105	2.44737	2.27273	2.32	2.34211
1.02632	0.977273	0.92	0.947368	1.34211	1.18182	1.08	0.973684	1.55263	1.5	1.44	1.05263	1.5	1.45455	1.44	1.42105	1.47368	1.29545	1.2	1.42105	2.47368	2.27273	2.32	2.34211
1.02632	0.977273	0.92	0.947368	1.34211	1.18182	1.12	0.973684	1.55263	1.5	1.44	1.05263	1.5	1.45455	1.44	1.42105	1.47368	1.29545	1.2	1.42105	2.47368	2.27273	2.32	2.34211
1.02632	0.977273	0.92	0.947368	1.34211	1.18182	1.12	0.973684	1.55263	1.5	1.44	1.05263	1.5	1.46591	1.44	1.42105	1.47368	1.29545	1.2	1.42105	2.47368	2.29545	2.32	2.34211
1.02632	0.977273	0.92	0.947368	1.34211	1.20455	1.12	0.973684	1.55263	1.5	1.44	1.05263	1.5	1.47727	1.44	1.42105	1.47368	1.29545	1.2	1.44737	2.47368	2.29545	2.32	2.34211
1.03947	0.977273	0.92	0.947368	1.34211	1.20455	1.12	0.973684	1.55263	1.5	1.44	1.05263	1.5	1.47727	1.44	1.42105	1.47368	1.29545	1.2	1.44737	2.47368	2.29545	2.32	2.34211
1.05263	0.977273	0.92	0.947368	1.34211	1.20455	1.12	0.973684	1.55263	1.52273	1.44	1.05263	1.52632	1.47727	1.44	1.44737	1.47368	1.29545	1.2	1.44737	2.47368	2.29545	2.32	2.36842
1.05263	0.977273	0.92	0.947368	1.34211	1.20455	1.12	0.973684	1.55263	1.52273	1.44	1.05263	1.52632	1.47727	1.44	1.44737	1.47368	1.29545	1.2	1.44737	2.47368	2.29545	2.36	2.36842
1.05263	0.977273	0.92	0.947368	1.34211	1.20455	1.12	0.973684	1.55263	1.52273	1.44	1.07895	1.52632	1.47727	1.44	1.44737	1.47368	1.31818	1.2	1.44737	2.47368	2.29545	2.36	2.36842
1.05263	1	0.92	0.973684	1.34211	1.20455	1.12	0.973684	1.55263	1.52273	1.44	1.07895	1.52632	1.47727	1.44	1.44737	1.47368	1.31818	1.2	1.44737	2.47368	2.29545	2.36	2.36842
1.05263	1	0.92	0.973684	1.34211	1.20455	1.12	0.973684	1.55263	1.52273	1.44	1.07895	1.52632	1.47727	1.44	1.44737	1.47368	1.31818	1.2	1.44737	2.47368	2.29545	2.36	2.36842
1.05263	1	0.92	0.973684	1.34211	1.20455	1.12	0.973684	1.55263	1.52273	1.48	1.07895	1.52632	1.47727	1.44	1.44737	1.47368	1.31818	1.2	1.44737	2.47368	2.29545	2.36	2.36842
1.05263	1	0.92	0.973684	1.34211	1.20455	1.12	0.973684	1.55263	1.52273	1.48	1.07895	1.52632	1.48864	1.44	1.44737	1.47368	1.31818	1.24	1.44737	2.47368	2.31818	2.36	2.36842
1.05263	1	0.92	0.973684	1.36842	1.20455	1.12	1	1.57895	1.52273	1.48	1.07895	1.52632	1.5	1.44	1.44737	1.47368	1.31818	1.24	1.44737	2.47368	2.31818	2.36	2.36842
1.05263	1	0.92	0.973684	1.36842	1.20455	1.12	1	1.57895	1.54545	1.48	1.07895	1.52632	1.5	1.44	1.44737	1.47368	1.31818	1.24	1.44737	2.47368	2.31818	2.36	2.36842
1.05263	1	0.92	0.973684	1.36842	1.20455	1.12	1	1.57895	1.54545	1.48	1.07895	1.52632	1.5	1.44	1.44737	1.47368	1.31818	1.24	1.44737	2.47368	2.31818	2.36	2.36842
1.05263	1	0.92	0.973684	1.36842	1.20455	1.12	1	1.57895	1.54545	1.48	1.07895	1.52632	1.5	1.48	1.44737	1.47368	1.31818	1.24	1.44737	2.48684	2.31818	2.36	2.36842
1.05263	1	0.92	0.973684	1.36842	1.20455	1.12	1	1.57895	1.54545	1.48	1.07895	1.52632	1.5	1.48	1.44737	1.47368	1.31818	1.24	1.46053	2.5	2.31818	2.36	2.36842
1.05263	1	0.92	0.973684	1.36842	1.22727	1.12	1	1.57895	1.54545	1.48	1.07895	1.52632	1.5	1.48	1.47368	1.47368	1.34091	1.24	1.47368	2.5	2.31818	2.36	2.38158
1.05263	1	0.92	0.973684	1.36842	1.22727	1.16	1	1.57895	1.56818	1.48	1.07895	1.52632	1.5	1.48	1.47368	1.47368	1.34091	1.24	1.47368	2.5	2.31818	2.36	2.39474
1.05263	1	0.92	0.973684	1.36842	1.22727	1.16	1	1.57895	1.56818	1.48	1.07895	1.52632	1.5	1.48	1.47368	1.47368	1.34091	1.24	1.47368	2.5	2.31818	2.36	2.39474
1.05263	1.02273	0.92	0.973684	1.36842	1.22727	1.16	1	1.57895	1.56818	1.48	1.07895	1.52632	1.5	1.48	1.47368	1.47368	1.34091	1.24	1.47368	2.5	2.31818	2.36	2.39474
1.05263	1.02273	0.96	0.973684	1.36842	1.22727	1.16	1	1.57895	1.56818	1.48	1.07895	1.52632	1.5	1.48	1.47368	1.5	1.34091	1.24	1.47368	2.5	2.31818	2.36	2.39474
1.05263	1.02273	0.96	0.973684	1.36842	1.22727	1.16	1	1.57895	1.59091	1.48	1.07895	1.52632	1.5	1.48	1.47368	1.5	1.34091	1.24	1.47368	2.5	2.31818	2.36	2.39474
1.07895	1.02273	0.96	0.973684	1.36842	1.25	1.16	1	1.60526	1.59091	1.52	1.07895	1.52632	1.5	1.48	1.47368	1.5	1.34091	1.24	1.47368	2.5	2.34091	2.36	2.39474
1.07895	1.02273	0.96	0.973684	1.38158	1.25	1.16	1	1.60526	1.59091	1.52	1.07895	1.52632	1.5	1.48	1.47368	1.5	1.34091	1.24	1.47368	2.5	2.34091	2.36	2.39474
1.07895	1.02273	0.96	0.973684	1.39474	1.25	1.16	1.02632	1.60526	1.59091	1.52	1.10526	1.55263	1.5	1.48	1.47368	1.5	1.34091	1.24	1.47368	2.5	2.34091	2.36	2.39474
1.07895	1.02273	0.96	0.973684	1.39474	1.25	1.16	1.02632	1.60526	1.59091	1.52	1.10526	1.55263	1.5	1.48	1.47368	1.5	1.34091	1.24	1.47368	2.5	2.34091	2.4	2.39474
1.07895	1.02273	0.96	1	1.39474	1.25	1.16	1.02632	1.60526	1.59091	1.54	1.10526	1.55263	1.52273	1.48	1.47368	1.5	1.34091	1.24	1.47368	2.5	2.34091	2.4	2.42105
1.07895	1.02273	0.96	1	1.39474	1.25	1.2	1.02632	1.60526	1.59091	1.56	1.10526	1.55263	1.52273	1.48	1.47368	1.5	1.36364	1.24	1.47368	2.5	2.34091	2.4	2.42105
1.07895	1.04545	0.96	1	1.39474	1.25	1.2	1.02632	1.60526	1.61364	1.56	1.10526	1.55263	1.52273	1.52	1.47368	1.5	1.36364	1.24	1.47368	2.5	2.34091	2.4	2.42105
1.07895	1.04545	0.96	1	1.39474	1.25	1.2	1.02632	1.61842	1.61364	1.56	1.10526	1.55263	1.52273	1.52	1.47368	1.5	1.36364	1.24	1.47368	2.5	2.34091	2.4	2.42105
1.07895	1.04545	0.96	1	1.39474	1.25	1.2	1.02632	1.63158	1.625	1.56	1.10526	1.55263	1.52273	1.52	1.5	1.5	1.36364	1.28	1.47368	2.5	2.34091	2.4	2.42105
1.07895	1.04545	1	1.02632	1.39474	1.25	1.2	1.02632	1.63158	1.63636	1.6	1.10526	1.55263	1.52273	1.52	1.5	1.5	1.36364	1.28	1.47368	2.5	2.34091	2.4	2.43421
1.07895	1.04545	1	1.02632	1.39474	1.27273	1.2	1.02632	1.63158	1.63636	1.6	1.10526	1.55263	1.52273	1.52	1.5	1.5	1.36364	1.28	1.47368	2.5	2.34091	2.4	2.44737
1.07895	1.04545	1	1.02632	1.39474	1.27273	1.2	1.02632	1.63158	1.63636	1.6	1.10526	1.55263	1.52273	1.52	1.5	1.5	1.36364	1.28	1.47368	2.5	2.35227	2.4	2.44737
1.07895	1.04545	1	1.02632	1.39474	1.27273	1.2	1.02632	1.63158	1.63636	1.6	1.10526	1.55263	1.52273	1.52	1.5	1.5	1.36364	1.28	1.5	2.5	2.36364	2.4	2.44737
1.07895	1.04545	1	1.02632	1.39474	1.27273	1.2	1.02632	1.65789	1.63636	1.64	1.13158	1.55263	1.54545	1.52	1.5	1.5	1.36364	1.28	1.5	2.5	2.36364	2.4	2.44737
1.07895	1.04545	1	1.02632	1.39474	1.27273	1.2	1.02632	1.65789	1.63636	1.64	1.13158	1.55263	1.54545	1.56	1.5	1.5	1.36364	1.28	1.5	2.5	2.36364	2.4	2.44737
1.07895	1.04545	1.04	1.02632	1.39474	1.27273	1.2	1.02632	1.65789	1.63636	1.64	1.13158	1.57895	1.54545	1.56	1.5	1.5	1.36364	1.28	1.5	2.5	2.36364	2.4	2.44737
1.10526	1.04545	1.04	1.02632	1.39474	1.27273	1.2	1.02632	1.65789	1.65909	1.64	1.13158	1.57895	1.54545	1.56	1.5	1.5	1.36364	1.28	1.5	2.5	2.36364	2.4	2.44737
1.10526	1.04545	1.04	1.02632	1.42105	1.27273	1.24	1.05263	1.65789	1.65909	1.68	1.13158	1.57895	1.54545	1.56	1.5	1.5	1.36364	1.28	1.5	2.52632	2.36364	2.4	2.44737
1.10526	1.04545	1.04	1.02632	1.42105	1.27273	1.24	1.05263	1.65789	1.65909	1.68	1.13158	1.57895	1.54545	1.56	1.5	1.51316	1.375	1.28	1.5	2.52632	2.36364	2.4	2.44737
1.10526	1.04545	1.04	1.02632	1.42105	1.27273	1.24	1.05263	1.65789	1.65909	1.68	1.13158	1.57895	1.56818	1.56	1.5	1.52632	1.38636	1.28	1.5	2.52632	2.36364	2.4	2.44737
1.10526	1.04545	1.06	1.02632	1.42105	1.27273	1.24	1.05263	1.68421	1.65909	1.72	1.15789	1.57895	1.56818	1.56	1.5	1.52632	1.38636	1.28	1.5	2.52632	2.36364	2.4	2.44737
1.10526	1.06818	1.08	1.05263	1.42105	1.29545	1.24	1.05263	1.68421	1.68182	1.72	1.15789	1.57895	1.56818	1.56	1.5	1.52632	1.38636	1.28	1.5	2.52632	2.36364	2.4	2.44737
1.10526	1.06818	1.08	1.05263	1.42105	1.29545	1.24	1.05263	1.71053	1.68182	1.72	1.15789	1.57895	1.56818	1.56	1.5	1.52632	1.38636	1.28	1.5	2.52632	2.36364	2.4	2.44737
1.10526	1.06818	1.08	1.05263	1.42105	1.29545	1.28	1.05263	1.71053	1.68182	1.72	1.15789	1.57895	1.56818	1.56	1.5	1.52632	1.38636	1.28	1.5	2.52632	2.36364	2.4	2.44737
1.13158	1.06818	1.08	1.05263	1.42105	1.31818	1.28	1.05263	1.71053	1.70455	1.76	1.15789	1.57895	1.56818	1.56	1.5	1.52632	1.38636	1.28	1.5	2.52632	2.36364	2.4	2.47368
1.13158	1.06818	1.08	1.05263	1.42105	1.31818	1.28	1.05263	1.73684	1.70455	1.8	1.15789	1.57895	1.56818	1.56	1.52632	1.52632	1.38636	1.28	1.5	2.52632	2.36364	2.4	2.47368
1.13158	1.06818	1.12	1.05263	1.44737	1.31818	1.28	1.05263	1.73684	1.72727	1.88	1.15789	1.57895	1.56818	1.6	1.52632	1.52632	1.38636	1.28	1.5	2.52632	2.36364	2.4	2.47368
1.13158	1.06818	1.16	1.05263	1.44737	1.31818	1.28	1.05263	1.76316	1.72727	1.88	1.18421	1.57895	1.56818	1.6	1.52632	1.52632	1.38636	1.28	1.52632	2.52632	2.36364	2.4	2.47368
1.13158	1.06818	1.16	1.05263	1.44737	1.31818	1.32	1.05263	1.78947	1.75	1.88	1.18421	1.57895	1.56818	1.6	1.52632	1.52632	1.38636	1.28	1.52632	2.52632	2.36364	2.4	2.47368
1.13158	1.06818	1.16	1.05263	1.44737	1.31818	1.32	1.06579	1.78947	1.77273	1.92	1.18421	1.60526	1.56818	1.6	1.52632	1.52632	1.38636	1.28	1.52632	2.52632	2.36364	2.42	2.47368
1.15789	1.06818	1.16	1.07895	1.44737	1.31818	1.32	1.07895	1.78947	1.84091	1.96	1.18421	1.60526	1.56818	1.6	1.52632	1.52632	1.38636	1.28	1.52632	2.52632	2.36364	2.44	2.47368
1.15789	1.06818	1.16	1.07895	1.44737	1.31818	1.32	1.07895	1.78947	1.88636	1.96	1.18421	1.60526	1.56818	1.6	1.52632	1.52632	1.38636	1.32	1.52632	2.52632	2.36364	2.44	2.47368
1.15789	1.06818	1.16	1.07895	1.44737	1.34091	1.32	1.07895	1.78947	1.88636	1.96	1.18421	1.60526	1.56818	1.6	1.52632	1.52632	1.38636	1.32	1.52632	2.52632	2.36364	2.44	2.47368
1.15789	1.06818	1.16	1.07895	1.44737	1.34091	1.36	1.07895		1.88636	2	1.23684	1.60526	1.59091	1.6	1.52632	1.52632	1.38636	1.32	1.52632	2.52632	2.375	2.44	2.47368
1.15789	1.09091	1.2	1.07895	1.44737	1.34091	1.36	1.07895		1.90909		1.23684	1.60526	1.59091	1.6	1.52632	1.52632	1.38636	1.32	1.52632	2.52632	2.375	2.44	2.47368
1.15789	1.09091	1.2	1.07895	1.44737	1.34091	1.36	1.07895		1.90909		1.26316	1.60526	1.59091	1.6	1.52632	1.52632	1.40909	1.32	1.52632	2.52632	2.38636	2.44	2.47368
1.15789	1.11364	1.2	1.07895	1.44737	1.36364	1.36	1.07895		1.95455		1.34211	1.60526	1.59091	1.64	1.55263	1.52632	1.40909	1.32	1.52632	2.52632	2.38636	2.44	2.47368
1.18421	1.11364	1.24	1.07895	1.47368	1.36364	1.36	1.07895		2.02273		1.34211	1.60526	1.59091	1.64	1.55263	1.52632	1.40909	1.32	1.52632	2.52632	2.38636	2.44	2.47368
1.18421	1.11364	1.24	1.07895	1.47368	1.38636	1.36	1.07895					1.63158	1.59091	1.64	1.55263	1.52632	1.40909	1.32	1.52632	2.52632	2.38636	2.44	2.47368
1.18421	1.13636	1.24	1.07895	1.47368	1.38636	1.4	1.07895					1.63158	1.59091	1.64	1.55263	1.55263	1.40909	1.32	1.52632	2.52632	2.38636	2.44	2.48684
1.18421	1.13636	1.24	1.13158	1.5	1.38636	1.44	1.07895					1.63158	1.59091	1.64	1.55263	1.55263	1.40909	1.32	1.52632	2.52632	2.38636	2.44	2.5
1.18421	1.15909	1.24	1.13158	1.5	1.40909	1.44	1.07895					1.63158	1.59091	1.64	1.55263	1.55263	1.40909	1.32	1.52632	2.52632	2.38636	2.44	2.5
1.18421	1.15909	1.24	1.15789	1.5	1.40909	1.48	1.07895					1.63158	1.59091	1.68	1.55263	1.55263	1.40909	1.32	1.55263	2.52632	2.38636	2.44	2.5
1.21053	1.15909	1.28	1.15789	1.5	1.42045	1.52	1.10526					1.63158	1.59091	1.68	1.55263	1.55263	1.40909	1.36	1.55263	2.55263	2.38636	2.44	2.5
1.23684	1.18182	1.28	1.15789	1.5	1.43182	1.52	1.10526					1.63158	1.59091	1.68	1.55263	1.55263	1.40909	1.36	1.55263	2.55263	2.38636	2.44	2.5
1.26316	1.18182	1.32	1.21053	1.52632	1.43182	1.56	1.10526					1.63158	1.59091	1.68	1.55263	1.55263	1.40909	1.36	1.55263	2.55263	2.38636	2.44	2.5
1.28947	1.20455	1.36	1.26316	1.52632	1.45455	1.6	1.13158					1.63158	1.61364	1.68	1.55263	1.55263	1.40909	1.36	1.55263	2.55263	2.38636	2.44	2.5
	1.25	1.44		1.55263	1.47727	1.6	1.13158					1.65789	1.61364	1.68	1.55263	1.55263	1.40909	1.36	1.55263	2.55263	2.38636	2.44	2.5
				1.57895	1.47727	1.64	1.15789					1.65789	1.61364	1.68	1.57895	1.55263	1.40909	1.36	1.55263	2.55263	2.38636	2.44	2.5
				1.57895	1.5	1.64	1.15789					1.65789	1.61364	1.68	1.57895	1.55263	1.40909	1.36	1.55263	2.55263	2.38636	2.48	2.5
				1.60526	1.52273	1.64	1.15789					1.65789	1.61364	1.68	1.57895	1.55263	1.40909	1.4	1.55263	2.55263	2.38636	2.48	2.5
				1.60526	1.54545	1.72	1.17105					1.65789	1.61364	1.68	1.57895	1.55263	1.40909	1.4	1.55263	2.55263	2.38636	2.48	2.5
				1.63158	1.54545	1.72	1.18421					1.68421	1.61364	1.72	1.57895	1.57895	1.43182	1.4	1.55263	2.55263	2.38636	2.48	2.5
						1.8	1.21053					1.68421	1.63636	1.72	1.57895	1.57895	1.43182	1.4	1.55263	2.55263	2.38636	2.48	2.5
						1.8	1.21053					1.68421	1.63636	1.72	1.60526	1.57895	1.43182	1.4	1.55263	2.55263	2.38636	2.48	2.5
												1.68421	1.63636	1.72	1.60526	1.57895	1.43182	1.4	1.55263	2.55263	2.39773	2.48	2.5
												1.68421	1.63636	1.72	1.60526	1.57895	1.43182	1.4	1.55263	2.55263	2.39773	2.48	2.5
												1.68421	1.63636	1.76	1.60526	1.57895	1.43182	1.44	1.55263	2.55263	2.40909	2.48	2.51316
												1.71053	1.63636	1.76	1.60526	1.57895	1.45455	1.44	1.55263	2.55263	2.40909	2.48	2.52632
												1.71053	1.63636	1.76	1.60526	1.57895	1.45455	1.44	1.56579	2.55263	2.40909	2.48	2.52632
												1.71053	1.65909	1.76	1.60526	1.57895	1.45455	1.44	1.57895	2.55263	2.40909	2.48	2.52632
												1.71053	1.65909	1.76	1.63158	1.57895	1.45455	1.44	1.57895	2.55263	2.40909	2.48	2.52632
												1.71053	1.68182	1.76	1.63158	1.57895	1.45455	1.44	1.57895	2.55263	2.40909	2.48	2.52632
												1.71053	1.68182	1.8	1.63158	1.57895	1.47727	1.44	1.57895	2.56579	2.40909	2.48	2.52632
												1.71053	1.68182	1.8	1.63158	1.57895	1.47727	1.44	1.57895	2.57895	2.40909	2.5	2.52632
												1.71053	1.68182	1.8	1.65789	1.60526	1.47727	1.44	1.57895	2.57895	2.40909	2.52	2.52632
												1.73684	1.72727	1.84	1.65789	1.60526	1.47727	1.44	1.57895	2.57895	2.40909	2.52	2.52632
												1.73684	1.72727	1.88	1.65789	1.60526	1.47727	1.48	1.57895	2.57895	2.40909	2.52	2.52632
												1.76316	1.75	1.88	1.65789	1.60526	1.47727	1.48	1.57895	2.57895	2.40909	2.52	2.52632
												1.76316	1.75	1.92	1.65789	1.60526	1.47727	1.48	1.60526	2.57895	2.40909	2.52	2.52632
												1.76316	1.77273	1.96	1.67105	1.60526	1.47727	1.48	1.60526	2.57895	2.40909	2.52	2.52632
												1.78947	1.77273	2	1.68421	1.63158	1.47727	1.48	1.60526	2.57895	2.40909	2.52	2.52632
												1.78947	1.77273	2.04	1.68421	1.63158	1.5	1.52	1.60526	2.57895	2.40909	2.52	2.52632
												1.80263	1.79545	2.04	1.68421	1.63158	1.5	1.52	1.60526	2.57895	2.43182	2.52	2.52632
												1.81579	1.79545	2.04	1.68421	1.63158	1.5	1.52	1.60526	2.57895	2.43182	2.52	2.52632
												1.81579	1.79545	2.08	1.71053	1.63158	1.5	1.52	1.60526	2.57895	2.43182	2.52	2.52632
												1.84211	1.81818		1.71053	1.63158	1.5	1.52	1.60526	2.57895	2.43182	2.52	2.52632
												1.84211	1.86364		1.71053	1.63158	1.5	1.52	1.60526	2.57895	2.43182	2.52	2.52632
												1.89474			1.73684	1.65789	1.5	1.52	1.63158	2.57895	2.43182	2.52	2.52632
															1.76316	1.65789	1.51136	1.52	1.63158	2.57895	2.43182	2.52	2.52632
															1.81579	1.65789	1.52273	1.54	1.63158	2.57895	2.43182	2.52	2.52632
																1.65789	1.52273	1.56	1.63158	2.57895	2.43182	2.52	2.52632
																1.68421	1.52273	1.56	1.63158	2.57895	2.43182	2.52	2.52632
																1.68421	1.52273	1.56	1.63158	2.57895	2.43182	2.52	2.52632
																1.71053	1.52273	1.6	1.63158	2.57895	2.43182	2.52	2.52632
																1.71053	1.52273	1.6	1.65789	2.57895	2.43182	2.52	2.55263
																1.71053	1.52273	1.64	1.65789	2.57895	2.43182	2.52	2.55263
																1.71053	1.54545	1.64	1.65789	2.57895	2.43182	2.52	2.55263
																1.71053	1.54545	1.66	1.65789	2.57895	2.43182	2.52	2.55263
																1.73684	1.54545	1.68	1.65789	2.57895	2.43182	2.56	2.55263
																1.73684	1.56818	1.68	1.68421	2.60526	2.43182	2.56	2.55263
																1.73684	1.56818	1.68	1.68421	2.60526	2.43182	2.56	2.55263
																1.78947	1.56818	1.76	1.68421	2.60526	2.43182	2.56	2.55263
																1.81579	1.61364	1.8	1.68421	2.60526	2.43182	2.56	2.55263
																1.81579	1.63636	1.8	1.71053	2.60526	2.43182	2.56	2.55263
																	1.63636	1.84	1.71053	2.60526	2.43182	2.56	2.55263
																	1.65909	1.84	1.78947	2.60526	2.45455	2.56	2.55263
																	1.65909	1.92	1.78947	2.60526	2.45455	2.56	2.55263
																	1.72727	1.96		2.60526	2.45455	2.56	2.55263
																				2.60526	2.45455	2.56	2.55263
																				2.60526	2.45455	2.56	2.55263
																				2.60526	2.45455	2.56	2.55263
																				2.60526	2.45455	2.56	2.55263
																				2.60526	2.45455	2.56	2.55263
																				2.60526	2.45455	2.56	2.57895
																				2.60526	2.45455	2.56	2.57895
																				2.60526	2.45455	2.56	2.57895
																				2.60526	2.45455	2.56	2.57895
																				2.60526	2.45455	2.56	2.57895
																				2.60526	2.45455	2.56	2.57895
																				2.60526	2.45455	2.56	2.57895
																				2.60526	2.45455	2.6	2.57895
																				2.60526	2.45455	2.6	2.57895
																				2.60526	2.45455	2.6	2.57895
																				2.60526	2.46591	2.6	2.57895
																				2.60526	2.47727	2.6	2.57895
																				2.60526	2.47727	2.6	2.57895
																				2.60526	2.47727	2.6	2.57895
																				2.60526	2.47727	2.6	2.57895
																				2.60526	2.47727	2.6	2.57895
																				2.63158	2.47727	2.6	2.60526
																				2.63158	2.47727	2.6	2.60526
																				2.63158	2.47727	2.6	2.60526
																				2.63158	2.47727	2.6	2.60526
																				2.63158	2.47727	2.6	2.60526
																				2.63158	2.47727	2.6	2.60526
																				2.63158	2.47727	2.6	2.60526
																				2.63158	2.47727	2.6	2.60526
																				2.63158	2.47727	2.6	2.60526
																				2.63158	2.47727	2.6	2.60526
																				2.63158	2.47727	2.6	2.60526
																				2.63158	2.5	2.6	2.60526
																				2.63158	2.5	2.6	2.60526
																				2.63158	2.5	2.6	2.60526
																				2.63158	2.5	2.6	2.60526
																				2.63158	2.5	2.6	2.60526
																				2.63158	2.5	2.6	2.60526
																				2.63158	2.5	2.64	2.60526
																				2.63158	2.5	2.64	2.60526
																				2.63158	2.5	2.64	2.60526
																				2.63158	2.5	2.64	2.60526
																				2.64474	2.52273	2.64	2.60526
																				2.65789	2.52273	2.64	2.60526
																				2.65789	2.52273	2.64	2.60526
																				2.65789	2.52273	2.64	2.60526
																				2.65789	2.52273	2.64	2.60526
																				2.65789	2.52273	2.64	2.63158
																				2.65789	2.52273	2.64	2.63158
																				2.65789	2.52273	2.64	2.63158
																				2.65789	2.52273	2.64	2.63158
																				2.65789	2.52273	2.64	2.63158
																				2.65789	2.52273	2.64	2.63158
																				2.65789	2.54545	2.64	2.63158
																				2.65789	2.54545	2.68	2.63158
																				2.65789	2.54545	2.68	2.63158
																				2.65789	2.54545	2.68	2.63158
																				2.65789	2.54545	2.68	2.63158
																				2.65789	2.54545	2.68	2.65789
																				2.65789	2.54545	2.68	2.65789
																				2.65789	2.54545	2.68	2.65789
																				2.65789	2.54545	2.68	2.65789
																				2.65789	2.54545	2.68	2.65789
																				2.65789	2.54545	2.68	2.65789
																				2.68421	2.54545	2.68	2.65789
																				2.68421	2.56818	2.68	2.65789
																				2.68421	2.56818	2.72	2.65789
																				2.68421	2.56818	2.72	2.65789
																				2.68421	2.56818	2.72	2.65789
																				2.68421	2.56818	2.72	2.65789
																				2.68421	2.56818	2.72	2.65789
																				2.68421	2.56818	2.72	2.65789
																				2.68421	2.57955	2.72	2.68421
																				2.68421	2.59091	2.72	2.68421
																				2.68421	2.59091	2.72	2.68421
																				2.68421	2.59091	2.72	2.68421
																				2.71053	2.59091	2.76	2.68421
																				2.71053	2.59091	2.76	2.68421
																				2.71053	2.59091	2.76	2.68421
																				2.71053	2.61364	2.76	2.68421
																				2.71053	2.61364	2.76	2.68421
																				2.71053	2.61364	2.76	2.68421
																				2.71053	2.61364	2.8	2.68421
																				2.71053	2.61364	2.8	2.68421
																				2.71053	2.61364	2.8	2.68421
																				2.71053	2.61364	2.84	2.68421
																				2.71053	2.61364	2.84	2.68421
																				2.71053	2.63636	2.84	2.68421
																				2.71053	2.63636	2.84	2.68421
																				2.73684	2.63636	2.84	2.68421
																				2.73684	2.63636	2.84	2.71053
																				2.73684	2.63636	2.88	2.71053
																				2.73684	2.63636	2.88	2.71053
																				2.73684	2.63636	2.88	2.71053
																				2.73684	2.63636	2.88	2.71053
																				2.73684	2.65909	2.92	2.71053
																				2.76316	2.65909	2.92	2.71053
																				2.76316	2.65909	2.92	2.71053
																				2.76316	2.65909	2.92	2.71053
																				2.76316	2.65909	2.92	2.71053
																				2.76316	2.68182	2.92	2.71053
																				2.76316	2.68182	2.92	2.71053
																				2.76316	2.68182	2.96	2.73684
																				2.76316	2.68182	2.96	2.73684
																				2.77632	2.68182	2.96	2.73684
																				2.78947	2.68182	2.96	2.73684
																				2.78947	2.70455	3	2.73684
																				2.81579	2.70455	3.04	2.73684
																				2.81579	2.70455	3.04	2.73684
																				2.81579	2.70455	3.04	2.73684
																				2.81579	2.70455	3.04	2.76316
																				2.81579	2.72727	3.08	2.76316
																				2.84211	2.72727	3.08	2.76316
																				2.84211	2.72727	3.12	2.76316
																				2.84211	2.75	3.12	2.76316
																				2.84211	2.75	3.12	2.76316
																				2.84211	2.75	3.12	2.78947
																				2.84211	2.75	3.12	2.78947
																				2.84211	2.77273	3.16	2.78947
																				2.86842	2.77273	3.16	2.78947
																				2.86842	2.77273	3.16	2.78947
																				2.86842	2.79545	3.2	2.78947
																				2.89474	2.79545	3.24	2.81579
																				2.92105	2.81818	3.24	2.81579
																				2.92105	2.84091	3.24	2.81579
																				2.97368	2.86364	3.32	2.81579
																				3.05263	2.86364	3.36	2.81579
																					2.86364	3.36	2.84211
																					2.90909	3.4	2.86842
																					2.93182	3.44	2.86842
																					2.93182	3.48	2.89474
																					2.95455	3.48	3.07895
																					2.95455	3.56
																						3.6

[truncated: 6 more sheets: Fig6g-6h, SupFig1b, SupFig6e-6h, SupFig7b, SupFig9c, SupFig12]
